# Supplementary material for: Gene expression time-series analysis of Camptothecin effects in U87-MG and DBTRG-05 glioblastoma cell lines
Source: Mol Cancer. 2008 Aug 11;7:66. doi: 10.1186/1476-4598-7-66 (PMC2556695; doi:10.1186/1476-4598-7-66)
Supplement: Additional file 1 — U87_datasets of differentially expressed genes. File contain the complete list of differentially expressed genes identified by MAANOVA. [file 1476-4598-7-66-S1.xls]

## Sheet: U87_dataset
U87_dataset: list of significantly (p<0,01) up- and down-regulated genes. The data were ordered on the base of the "PVal FDR Adjusted" column.
			media [log2(RATIO_EXPn):-log2(RATIO_SWAPPEDn)]
GeneName	Description	PVal FDR Adjusted	media 2h	media 6h	media 16h	media 24h	media 48h	media 72h
LOC85028	Protein of unknown function	0	-1.57072	1.16905	0.0694778	0.976904	0.145053	-0.441407
ADK	Adenosine kinase, catalyzes conversion of adenosine to AMP and thereby regulates intracellular and extracellular concentration of adenosine, an effector molecule that regulates a variety of pharmaceutically important processes	0	-0.359404	-0.0412665	-1.18829	-2.35978	-2.72684	-3.13966
H2BFB	H2B histone family member B, a component of nucleosomes, along with core histones H2A, H3, H4 and DNA	0.000285714	0.334677	0.0520045	0.019675	-1.1544	0.0953291	1.29602
RAB6KIFL	RAB6 interacting kinesin-like (rabkinesin 6), a putative kinesin-like microtubule motor protein, plays a role in cytokinesis and anaphase B, may play a role in vesicular transport	0.000285714	-0.446084	-0.964536	-1.51129	-1.0953	-1.78945	-2.83172
ADK	Adenosine kinase, catalyzes conversion of adenosine to AMP and thereby regulates intracellular and extracellular concentration of adenosine, an effector molecule that regulates a variety of pharmaceutically important processes	0.000285714	-0.4157	-0.123943	-0.896265	-2.23939	-2.00453	-2.21237
NMI	N myc STAT interactor, protein that interacts with N-myc (MYCN) and STAT proteins, stimulates transcription in response to IL2 and IFNgamma (IFNG) by increasing the association of CBP/p300 coactivator proteins with STAT1 and STAT5	0.000285714	0.0207665	-0.0156948	0.282419	1.28394	0.526433	0.39312
UBE2C	Ubiquitin-conjugating enzyme E2C, protein that binds anaphase-promoting complex subunit 2 (APC2), which is part of a complex that has cyclin-selective ubiquitin ligase activity, degrades cyclin A and B, and controls cell cycle regulation	0.000285714	-0.0547527	-0.355158	-1.3073	-1.53759	-2.1974	-3.49816
UBE2C	Ubiquitin-conjugating enzyme E2C, protein that binds anaphase-promoting complex subunit 2 (APC2), which is part of a complex that has cyclin-selective ubiquitin ligase activity, degrades cyclin A and B, and controls cell cycle regulation	0.000285714	-0.0372791	-0.3887	-1.29764	-1.52458	-2.19872	-3.42668
UBE2C	Ubiquitin-conjugating enzyme E2C, protein that binds anaphase-promoting complex subunit 2 (APC2), which is part of a complex that has cyclin-selective ubiquitin ligase activity, degrades cyclin A and B, and controls cell cycle regulation	0.000285714	-0.0138353	-0.339862	-1.30172	-1.56078	-2.22684	-3.39819
UBE2C	Ubiquitin-conjugating enzyme E2C, protein that binds anaphase-promoting complex subunit 2 (APC2), which is part of a complex that has cyclin-selective ubiquitin ligase activity, degrades cyclin A and B, and controls cell cycle regulation	0.000285714	-0.0551721	-0.378922	-1.29057	-1.55299	-2.19361	-3.47373
UBE2C	Ubiquitin-conjugating enzyme E2C, protein that binds anaphase-promoting complex subunit 2 (APC2), which is part of a complex that has cyclin-selective ubiquitin ligase activity, degrades cyclin A and B, and controls cell cycle regulation	0.000285714	-0.0346085	-0.382941	-1.31162	-1.53714	-2.22645	-3.46967
UBE2C	Ubiquitin-conjugating enzyme E2C, protein that binds anaphase-promoting complex subunit 2 (APC2), which is part of a complex that has cyclin-selective ubiquitin ligase activity, degrades cyclin A and B, and controls cell cycle regulation	0.000285714	-0.00986679	-0.320067	-1.32794	-1.55378	-2.12062	-3.40833
UBE2C	Ubiquitin-conjugating enzyme E2C, protein that binds anaphase-promoting complex subunit 2 (APC2), which is part of a complex that has cyclin-selective ubiquitin ligase activity, degrades cyclin A and B, and controls cell cycle regulation	0.000285714	-0.103391	-0.355544	-1.30751	-1.53823	-2.22455	-3.49714
GABARAPL3	GABA(A) receptors associated protein like 3, putative tubulin binding protein that may be involved in intracellular protein transport	0.000285714	-0.256523	0.334371	0.716013	1.98179	0.541405	0.122125
MCM6	Minichromosome maintenance deficient 6, a member of the MCM family of chromatin-binding proteins, has ATP-dependent helicase activity, and may have a role in initiation of DNA replication	0.000285714	-0.370546	-0.437016	-1.57185	-0.188927	-1.59593	-2.51689
MGLL	Monoglyceride lipase, catalyzes the hydrolysis of monoglycerides forming free fatty acids and glycerol, may play a role in inflammation	0.000285714	0.584138	-0.115177	-1.13209	-2.11989	-1.88475	-2.00468
MGC4308	Protein of unknown function, has weak similarity to uncharacterized S. pombe Spbc23G7.07cp	0.000285714	0.390874	0.341394	-1.02685	-2.75754	-2.10653	-2.5006
MACMARCKS	Protein with strong similarity to MARCKS-like protein (mouse Mlp), which is a calmodulin-binding PKC substrate involved in actin filament polymerization, member of the MARCKS (myristoylated alanine-rich C-kinase substrate) family	0.000285714	0.128767	2.13442	2.03649	1.13474	-0.389682	-0.648464
BIRC5	Survivin, a member of the inhibitor of apoptosis protein family that is involved in G2-M transition and exit of the mitotic cell cycle; may play a role in oncogenesis	0.000285714	-0.402101	-0.165716	-1.1107	-1.49518	-2.48794	-3.63131
ID1	Inhibitor of DNA binding 1, transcriptional corepressor that inhibits helix-loop-helix transcription factors via a dominant-negative mechanism resulting in increased cell growth, inhibition of cellular differentiation, and oncogenic cell characteristics	0.000285714	0.371155	0.0511606	-2.68551	0.840508	-1.22284	-1.94063
FOS	V-fos homolog, transcription factor that forms a heterodimer with JUN and stimulates transcription of genes containing activator protein-1 (AP-1) regulatory elements, may be involved in development of tumors of the skin, bone, lung, and breast	0.000285714	3.03341	1.29172	0.395892	0.062761	-0.101586	-0.433903
H2AFO	H2A histone family member O, a component of nucleosomes, along with core histones H2B, H3, H4 and DNA	0.000285714	0.549335	0.892411	0.968171	1.00429	1.69403	2.85982
H2BFR	H2B histone family member R, a component of nucleosomes, along with core histones H2A, H3, H4 and DNA	0.000285714	0.62932	0.424752	0.169112	-0.821576	0.447241	1.11114
FBN1	Fibrillin-1, an extracellular matrix protein of connective tissue microfibrils; mutations of the corresponding gene are associated with Marfan Syndrome, Shprintzen-Goldberg syndrome, and ectopia lentis	0.000285714	-0.805691	-1.65726	-2.98736	-3.18054	-3.70391	-4.58385
H2BFE	H2B histone family member E, a component of nucleosomes, along with core histones H2A, H3, H4 and DNA	0.000285714	0.358644	0.0717034	0.227778	-1.01524	0.0396265	1.21001
LTBP1	Latent transforming growth factor beta binding protein 1, plays a role in latent TGF-beta 1 (TGFB1) assembly, secretion, targeting to the extracellular matrix; variants may be associated with coronary heart disease, marker for PEX syndrome	0.000285714	0.378278	-0.237385	-0.890256	-2.3839	-2.68113	-3.29793
CTGF	Connective tissue growth factor, an insulin-like growth factor binding protein involved in apoptosis, angiogenesis, injury response, cell proliferation, and ossification, implicated in arteriosclerosis, inflammatory bowel disease, and diabetic nephropathy	0.000285714	3.06353	0.502552	-0.873603	0.0353425	0.248046	0.236407
CCNB1	Cyclin B1, regulatory subunit of the CCNB1 - CDC2 maturation-promoting factor complex that mediates G2-M phase transition, plays a role in radiation-induced apoptosis, overexpression induces tetraploidy	0.000285714	0.0253916	-0.816148	-1.51744	-1.59963	-2.25342	-2.88047
NMI	N myc STAT interactor, protein that interacts with N-myc (MYCN) and STAT proteins, stimulates transcription in response to IL2 and IFNgamma (IFNG) by increasing the association of CBP/p300 coactivator proteins with STAT1 and STAT5	0.000289474	0.0412126	-0.0734846	0.409073	1.22117	0.522827	0.304207
UBE2C	Ubiquitin-conjugating enzyme E2C, protein that binds anaphase-promoting complex subunit 2 (APC2), which is part of a complex that has cyclin-selective ubiquitin ligase activity, degrades cyclin A and B, and controls cell cycle regulation	0.000289474	-0.00644126	-0.32736	-1.30443	-1.53936	-2.20919	-3.48319
UBE2C	Ubiquitin-conjugating enzyme E2C, protein that binds anaphase-promoting complex subunit 2 (APC2), which is part of a complex that has cyclin-selective ubiquitin ligase activity, degrades cyclin A and B, and controls cell cycle regulation	0.000289474	-0.0705113	-0.412721	-1.31686	-1.53215	-2.1965	-3.43341
UBE2C	Ubiquitin-conjugating enzyme E2C, protein that binds anaphase-promoting complex subunit 2 (APC2), which is part of a complex that has cyclin-selective ubiquitin ligase activity, degrades cyclin A and B, and controls cell cycle regulation	0.000289474	0.0209823	-0.333004	-1.24136	-1.55101	-2.11088	-3.38146
MCM7	Minichromosome maintenance deficient 7, forms a DNA dependent ATP dependent DNA helicase with MCM4 and MCM6, dissociates from replicated chromatin, likely to be involved in DNA replication	0.000289474	0.274207	0.227013	-0.524781	-0.478477	-1.00777	-2.19278
MCM3	Minichromosome maintenance deficient 3, associates with the DNA polymerase alpha-primase complex, involved in the initiation of DNA replication, selectively degraded during apoptosis	0.000289474	-0.262706	-0.879623	-2.64656	-0.606265	-1.38088	-2.37518
HMG2	High mobility group (nonhistone chromosomal) protein 2, binds undamaged and cisplatin-damaged DNA, involved with HIV-1 integration and viral replication, reacts with sera of subjects having autoimmune hepatitis disease and juvenile idiopathic arthritis	0.000289474	-1.07088	-0.305811	-1.04871	-0.545438	-1.80441	-3.07294
TXNIP	Vitamin D-3 upregulated protein-1, binds to and inhibits the activity of thioredoxin, and may thereby contribute to cellular redox mechanisms associated with myeloid and macrophage differentiation	0.000289474	3.27211	4.10502	2.49022	4.07945	1.1965	0.189638
ID2	Member of the Id helix-loop-helix family of proteins that may negatively regulate cell differentiation by inhibiting helix-loop-helix transcription factors via a dominant-negative mechanism	0.000289474	0.559304	1.09109	-0.620766	0.975032	-0.462788	-1.13037
DKFZp434K1210	DKFZp434K1210, protein induced in response to hypoxia, expressed in astrocytes and several tumor cell lines	0.000289474	-2.16669	-2.42692	-2.66225	-1.03972	-2.21287	-3.04284
SPRY2	Sprouty homolog 2, a protein that inhibits MAP kinase activation produced by FGF signaling, involved in cell migration and proliferation, interacts with CBL, translocates to membrane ruffles following EGF stimulation	0.000307692	-0.602658	-0.219473	-2.49127	-1.00115	-0.391814	-0.91022
RAB6KIFL	RAB6 interacting kinesin-like (rabkinesin 6), a putative kinesin-like microtubule motor protein, plays a role in cytokinesis and anaphase B, may play a role in vesicular transport	0.000319444	-0.441168	-0.9614	-1.6338	-1.11678	-1.84127	-2.87492
RAB6KIFL	RAB6 interacting kinesin-like (rabkinesin 6), a putative kinesin-like microtubule motor protein, plays a role in cytokinesis and anaphase B, may play a role in vesicular transport	0.000319444	-0.427209	-0.957907	-1.53894	-1.13137	-1.77998	-2.74867
NMI	N myc STAT interactor, protein that interacts with N-myc (MYCN) and STAT proteins, stimulates transcription in response to IL2 and IFNgamma (IFNG) by increasing the association of CBP/p300 coactivator proteins with STAT1 and STAT5	0.000319444	-0.0464139	-0.0364124	0.337998	1.26964	0.611014	0.351725
NMI	N myc STAT interactor, protein that interacts with N-myc (MYCN) and STAT proteins, stimulates transcription in response to IL2 and IFNgamma (IFNG) by increasing the association of CBP/p300 coactivator proteins with STAT1 and STAT5	0.000319444	-0.0593954	-0.0122361	0.376495	1.25395	0.427155	0.428529
SFRS2	Serine-arginine-rich splicing factor 2, a pre-mRNA splicing factor that is involved in splice site selection and spliceosome assembly, contains an RNA recognition motif and serine-arginine-rich domain	0.000319444	0.0537075	0.776535	-0.796363	-1.15278	-1.032	-1.57015
I_961971	Protein with high similarity to carnitine palmitoyltransferase I (rat Rn.2856), member of the choline or carnitine o-acyltransferase family	0.000319444	0.106968	0.130854	0.660412	1.31337	0.301611	0.636418
I_1000547	Protein of unknown function	0.000319444	-0.278994	1.54183	0.340544	0.201513	-0.611075	-0.98309
H2BFG	H2B histone family member G, a component of nucleosomes, along with core histones H2A, H3, H4 and DNA	0.000319444	0.0383639	-0.191935	-0.0323824	-1.15946	-0.0167991	0.933571
I_958102	Member of the phosphatidylinositol transfer protein family, has moderate similarity to phosphatidylinositol transfer protein alpha (mouse Pitpn), which catalyzes transfer of phosphatidylinositol between membranes	0.000319444	0.228985	-1.0123	-1.81092	-2.01475	-2.00411	-2.02999
GSS	Glutathione synthetase, catalyzes the final step of glutathione synthesis, protective against oxidative stress associated with phagocytosis, deficiencies can lead to metabolic acidosis, 5 oxoprolinuria, neurological dysfunction, or hemolytic anemia	0.000319444	0.270063	0.0966139	0.200619	0.604561	1.06509	1.47723
I_929725	Member of the cytochrome P450 family, has moderate similarity to cytochrome P450 arachidonic acid epoxygenase (human CYP2J2), which oxidizes arachidonic acid to eicosanoids, modulates ion transport, and bronchial and vascular smooth muscle tone control	0.000319444	-0.990497	-0.504595	-0.578876	0.686253	0.185543	-0.20788
TIMP4	Tissue inhibitor of metalloproteinase 4, plays roles extracellular matrix remodeling, cell migration, and inhibition of tumor growth and metastasis	0.000319444	0.728807	0.304723	0.593308	1.06646	2.45875	2.97958
MGC2217	Protein of unknown function	0.000319444	-0.290833	1.9674	1.68969	1.46641	0.182643	-0.394573
PRSS11	Protease (serine, 11 (IGF-binding)), member of a family of serine proteases which interacts with alpha1-antitrypsin; increased expression is detected in the cartilage of patients with osteoarthritis	0.000319444	-0.39767	-0.150344	-0.210322	-0.392688	-1.6042	-2.53184
MSN	Moesin, putative receptor that may link the cytoskeleton and plasma membrane and play roles in microvillus assembly and cell morphogenesis, may be an autoantigen in rheumatoid arthritis and may play a role in impaired brain development in Down syndrome	0.000319444	0.581091	-0.47716	-1.0862	-1.37846	-0.598787	-0.759162
CYR61	Cysteine-rich angiogenic inducer 61, a heparin binding protein involved in cell adhesion, cell migration, angiogenesis, and cell proliferation via integrin receptor signaling pathways, may be involved the progression of breast cancer	0.000319444	3.27422	0.513574	-0.256281	-0.0406791	0.872934	0.515589
PTD002	Protein of unknown function	0.000319444	-0.8591	-0.00855522	-1.54225	-2.17734	-2.18115	-3.48215
CDKN3	Cyclin-dependent kinase inhibitor 3 (cyclin-dependent kinase interactor 1), a tyrosine-serine phosphatase that interacts with cyclin-dependent kinases and inhibits progression through the cell cycle, dephosphorylates CDK2 monomer on Thr160	0.000319444	-0.803667	-0.273478	-1.70154	-1.63975	-2.40981	-3.29633
TRA1	Tumor rejection antigen 1, a putative molecular chaperone that may play roles in protein folding, cytoprotection, the immune response, and the heat shock and stress responses; vaccination with TRA1 elicits immune responses to cancer	0.000319444	-0.573218	0.0113593	0.632379	0.350515	-0.805067	-1.06266
FLJ21016	Protein containing five WD domains (WD-40 repeats), which may mediate protein-protein interactions, has low similarity to human CIAO1, which inhibits Wilms tumor suppressor protein (human WT1) transactivation activity	0.000319444	-0.115101	-2.05693	-0.880256	0.378894	0.493495	0.149195
RFC4	Replication factor C (activator 1) 4, a subunit of the replication factor C protein complex, which has ATPase activity and is required for formation of the PCNA clamp during DNA replication	0.000319444	-0.427324	-0.349517	-0.758022	-0.0994052	-1.08663	-1.49821
EGR1	Early growth response 1, an early response protein that is a zinc finger transcription factor, expression is induced by a wide variety of proliferative and differentiative stimuli, may play a role in atherosclerosis and response to ionizing radiation	0.000319444	4.08298	0.888571	0.029845	1.11281	-0.375787	-0.943031
RNASE3L	Protein containing four ribonuclease III domains and two double-stranded RNA binding domains, has a region of low similarity to S. pombe Pac1p, which is an RNA ribonuclease preferentially acting on double-stranded RNA	0.000319444	0.376296	-0.538419	-1.37071	-0.620917	-0.608992	-0.850529
MGC16386	Protein of unknown function	0.000319444	-0.0346585	0.93465	0.19161	-0.040616	-0.807765	-2.50743
H2AFA	H2A histone family member A, a component of nucleosomes, along with core histones H2B, H3, H4, and DNA	0.000319444	0.456117	0.724633	0.87808	0.595689	0.965807	2.47482
p100	EBNA-2 co-activator (100 kD), a coactivator of gene expression regulated by Epstein-Barr virus nuclear antigen 2 acidic domain, required for normal cell growth, binds TFIIE subunits GTF2E1 and GTF2E2, may bind single-stranded DNA	0.000319444	0.563837	-0.366509	-0.69819	-2.54124	-2.28403	-2.89402
GPR30	G protein-coupled receptor 30, member of the G protein-coupled receptor family, chemokine-like receptor, may have a functional role in activated B cells, vascular endothelial cells, and estrogen responsive breast cancer	0.000319444	0.0266719	0.999486	0.7905	0.407321	-0.447956	-0.378667
ESDN	Endothelial and smooth muscle cell-derived neuropilin-like protein, a plasma membrane protein that suppresses cell proliferation, may regulate vascular cell growth, as well as functioning in the nervous system	0.000319444	-0.127195	-0.693797	-1.40529	-2.79673	-2.69651	-2.82366
NFIB	Nuclear factor 1-B, member of the nuclear factor 1 transcription factor family, binds other NFI proteins to mediate NFI transcription, acts as a replication factor for adenovirus DNA replication; translocation with HMGIC occurs in pleomorphic adenomas	0.000319444	0.110432	-1.27528	-2.26847	-1.63754	-1.13057	-1.78816
KIAA1695	Protein containing a formin homology 2 domain, has high similarity to a region of formin homology 2 domain containing 1 (human FHOD1), which interacts with RAC1 GTPase and stimulates transcription from the serum response element	0.000319444	0.267749	-1.76173	-2.69624	-2.76305	-1.78287	-3.01283
SEC24D	Protein with high similarity to SEC24 (S. cerevisiae) related gene family member C (human SEC24C), which is a putative COPII vesicle coat protein that forms a complex with Sec23Ap (human SEC23) and functions in ER-Golgi transport	0.000319444	-0.523638	-2.8309	-2.24908	-0.802506	-1.05752	-1.40025
TRIM33	Protein with high similarity to transcriptional intermediary factor 1 (human TIF1), which mediates the ligand-dependent activation function (AF-2) of nuclear receptors, member of the B-box zinc finger family, contains a PHD-finger and a bromodomain	0.000319444	-0.0572578	-1.36682	-1.13709	-0.0417867	-0.194778	-0.305289
I_1109594	Protein containing two pleckstrin homology (PH) domains, which mediate protein-protein and protein-lipid interactions, has strong similarity to uncharacterized mouse Rhoip3	0.000319444	0.312648	-0.618213	-2.44722	-1.85406	-0.806215	-1.44609
RAB6KIFL	RAB6 interacting kinesin-like (rabkinesin 6), a putative kinesin-like microtubule motor protein, plays a role in cytokinesis and anaphase B, may play a role in vesicular transport	0.000328767	-0.458365	-0.99385	-1.70116	-1.10266	-1.69887	-2.79876
HIF1A	Basic helix-loop-helix transcription factor that contains a PAS domain, heterodimerizes with the Ah receptor nuclear translocator (ARNT) and mediates transcriptional responses to hypoxia and dioxin-signaling	0.000337838	-0.272781	-1.69398	-2.50113	-1.00845	-0.383244	-0.860701
TPARL	Member of the uncharacterized integral membrane protein family UPF0016, has strong similarity to uncharacterized TPA regulated locus (mouse Tparl), which is downregulated after phorbol ester or serum addition and may regulate cell proliferation	0.000350649	-1.26915	-1.21729	-1.92587	-0.26798	-0.821231	-1.05551
CKS1	CDC28 protein kinase 1, binds and regulates CDK2-cyclin A complexes, similar to S. pombe p13suc1, required for SCF dependent degradation of p27	0.000350649	-0.600339	0.107754	-0.644426	-0.99509	-1.4883	-2.12811
I_929737	Member of the tropomyosin family, which are contractile proteins	0.000350649	0.132686	-0.239532	-1.41186	-1.42804	-1.055	-1.13629
TMSNB	Protein with high similarity to thymosin beta 4 (rat Tmsb4x), which sequesters actin monomers thereby inhibiting actin polymerization an may function in neuronal remodeling and in controlling cell size and shape, member of the thymosin beta-4 family	0.00037037	-1.1463	0.331783	-0.188292	-0.0569858	-0.932705	-1.6778
NMI	N myc STAT interactor, protein that interacts with N-myc (MYCN) and STAT proteins, stimulates transcription in response to IL2 and IFNgamma (IFNG) by increasing the association of CBP/p300 coactivator proteins with STAT1 and STAT5	0.00037037	-0.100917	-0.0974979	0.319685	1.31201	0.511075	0.313972
I_960223	Protein of unknown function, has very strong similarity to uncharacterized human DEEPEST	0.00037037	-0.381878	-0.67262	-1.63614	-1.00983	-1.87609	-3.27074
PTPRK	Protein tyrosine phosphatase (receptor-type, kappa), an adherens junction protein which forms a complex with beta-catenin (CTNNB1) and gamma-catenin/plakoglobin (CTNNG); may be involved in regulation of tumor invasion, growth control and metastasis	0.00037037	0.23279	-1.06534	-2.64878	-2.49845	-1.88125	-2.69586
FLJ20373	Protein of unknown function	0.000373494	-0.110463	-0.83363	-2.37182	-1.74863	-1.55963	-2.15514
CCNE1	Cyclin E1, a CDK kinase regulatory subunit that interacts with CDK2, regulates the G1/S transition of mitosis, and promotes cell proliferation; deregulation is implicated in breast cancer and other malignant tumors	0.000373494	0.0378592	1.6227	0.362631	0.466308	0.199707	-0.480974
HIF1A	Basic helix-loop-helix transcription factor that contains a PAS domain, heterodimerizes with the Ah receptor nuclear translocator (ARNT) and mediates transcriptional responses to hypoxia and dioxin-signaling	0.000380952	-0.178337	-1.62237	-2.55592	-0.964731	-0.387406	-0.740148
GADD45A	DNA damage inducible transcript 1, a DNA damage-inducible protein that is a downstream target of p53 (TP53) and is involved in DNA repair, cell cycle arrest, and inhibition of cell growth; interacts with PCNA, CDC2 and p21 (CDKN1A)	0.000388235	1.03276	2.77844	3.07491	2.2326	2.48608	1.62661
TUBB5	Beta tubulin 5, member of a family the tubulin superfamily, part of the tubulin dimer that polymerizes to form microtubules	0.000395349	0.473058	0.0855293	-0.583617	-1.33887	-1.36374	-1.11315
HIF1A	Basic helix-loop-helix transcription factor that contains a PAS domain, heterodimerizes with the Ah receptor nuclear translocator (ARNT) and mediates transcriptional responses to hypoxia and dioxin-signaling	0.000402062	-0.280161	-1.70079	-2.50446	-0.967795	-0.412448	-0.688738
HIF1A	Basic helix-loop-helix transcription factor that contains a PAS domain, heterodimerizes with the Ah receptor nuclear translocator (ARNT) and mediates transcriptional responses to hypoxia and dioxin-signaling	0.000402062	-0.168711	-1.62492	-2.53534	-0.982867	-0.398485	-0.819542
HNRPD	Heterogeneous nuclear ribonucleoprotein D (AU-rich element RNA-binding protein 1 37kD), an RNA and DNA-binding protein which binds to AU-rich elements in the 3 untranslated regions of mRNAs and mediates their degradation	0.000402062	0.141471	-1.12615	-2.22802	-0.34701	-0.485627	-1.12693
PLAU	Urokinase plasminogen activator, receptor-bound serine protease which cleaves plasminogen to form plasmin, plays roles in the regulation of cellular proliferation, motility, adhesion, and tumorigenesis, may activate MAPK and JAK-STAT signaling pathways	0.000402062	0.410989	0.127646	-1.26469	-1.52672	-0.416045	-1.02749
HNRPDL	Heterogeneous nuclear ribonucleoprotein D-like, an RNA- and DNA-binding protein that may play a role in mRNA biogenesis	0.000402062	-0.252073	-1.55632	-2.46832	-0.0794441	-0.932182	-1.32002
I_959634	Protein containing eight leucine rich repeats, leucine rich repeat N- and C-terminal cysteine richs, and an epidermal growth factor (EGF)-like domain, has a region of low similarity to a region of mouse Slit1, which may be involved in neural development	0.000402062	0.470236	1.28685	0.264563	0.128645	-0.787706	-1.37827
LOC57018	Protein containing a cyclin N-terminal domain, has weak similarity to cyclin T1 (human CCNT1), which a regulatory subunit of the positive transcription elongation factor b (human P-TEFb) and mediates activation of HIV-1 TatCDK9	0.000402062	-1.62373	-0.282197	-0.54244	0.12237	-0.00407524	-0.519674
SMAP	Skeletal muscle abundant protein, a bromodomain-containing protein that acts as a transcriptional coactivator of the thyroid hormone receptor in a ligand-dependent manner and may play a role in adipocyte differentiation and lipid metabolism	0.000402062	-0.886211	-0.338992	-0.177	0.590015	0.00598629	-0.319351
CTSL2	Cathepsin L2 (cathepsin V), cysteine-type protease expressed predominantly in the thymus and testis, expression in corneal epithelium suggests a role in corneal function; CTSL2 gene expression in various cancers suggests involvement with tumorigenesis	0.000402062	-0.46995	0.354166	0.209502	0.554498	-0.223948	-0.694664
C6ORF37	Protein of unknown function, has high similarity to uncharacterized human FLJ20202	0.000402062	-0.382525	0.959055	0.658688	1.69372	1.63621	1.89434
GFPT2	Glutamine-fructose-6-phosphate transaminase 2, forms glucosamine 6-phosphate by transferring the amide group from L-glutamine to fructose 6-phosphate in the synthesis of hexosamines, which are used in protein and lipid glycosylation	0.000402062	0.354796	-0.537066	-2.17474	-1.91204	-1.84382	-2.71187
RAB6KIFL	RAB6 interacting kinesin-like (rabkinesin 6), a putative kinesin-like microtubule motor protein, plays a role in cytokinesis and anaphase B, may play a role in vesicular transport	0.000423611	-0.401634	-0.886158	-1.61682	-1.10774	-1.80598	-2.80882
SF3B3	Splicing factor 3b subunit 3, a component of the U2 snRNP-associated protein complex SF3b that plays a role in spliceosome assembly, interacts with STAGA and TFTC complexes implicated in DNA repair, chromatin modification, and transcription	0.000423611	0.536009	-0.978563	-1.67195	-0.333423	0.19152	-0.334092
NMI	N myc STAT interactor, protein that interacts with N-myc (MYCN) and STAT proteins, stimulates transcription in response to IL2 and IFNgamma (IFNG) by increasing the association of CBP/p300 coactivator proteins with STAT1 and STAT5	0.000423611	-0.071353	-0.114722	0.341895	1.27052	0.612061	0.282914
NMI	N myc STAT interactor, protein that interacts with N-myc (MYCN) and STAT proteins, stimulates transcription in response to IL2 and IFNgamma (IFNG) by increasing the association of CBP/p300 coactivator proteins with STAT1 and STAT5	0.000423611	-0.0405937	0.0422273	0.32046	1.21435	0.55706	0.346872
NMI	N myc STAT interactor, protein that interacts with N-myc (MYCN) and STAT proteins, stimulates transcription in response to IL2 and IFNgamma (IFNG) by increasing the association of CBP/p300 coactivator proteins with STAT1 and STAT5	0.000423611	-0.0376418	-0.0549336	0.32315	1.20537	0.575747	0.200631
NFIL3	Nuclear factor (interleukin 3-regulated), a member of the basic leucine zipper (bZIP) family of transcription factors, activates expression of target genes such as IL3 and IFNG, mediates pro-B lymphocyte survival, and blocks hepatitis B viral replication	0.000423611	-1.20457	-0.123772	-0.360471	0.689105	0.345416	0.052889
HIF1A	Basic helix-loop-helix transcription factor that contains a PAS domain, heterodimerizes with the Ah receptor nuclear translocator (ARNT) and mediates transcriptional responses to hypoxia and dioxin-signaling	0.000423611	-0.213152	-1.75813	-2.4886	-0.93632	-0.463604	-0.706524
HIF1A	Basic helix-loop-helix transcription factor that contains a PAS domain, heterodimerizes with the Ah receptor nuclear translocator (ARNT) and mediates transcriptional responses to hypoxia and dioxin-signaling	0.000423611	-0.303564	-1.73635	-2.55229	-0.95595	-0.397837	-0.734722
RBMX	X chromosome RNA binding motif protein, may possess X chromosome specific RNA binding activity	0.000423611	0.0856199	-0.557506	-1.80266	-0.668202	-0.292551	-0.612255
PTD004	Protein with high similarity to GTP-binding proteins	0.000423611	-0.13868	-0.210163	-1.46035	-1.4946	-1.32193	-1.39614
CLN5	Ceroid-lipofuscinosis neuronal 5, a putative lysosomal glycoprotein or transmembrane protein involved in neurogenesis; mutation of the corresponding gene is detected in individuals with Finnish variant late infantile neuronal ceroid lipofuscinosis	0.000423611	-0.608902	0.362576	0.400218	0.861484	-0.303556	-0.732576
PDCD4	Programmed cell death 4, a protein that is upregulated in proliferating cells and highly expressed in bladder and breast carcinoma tissues, may be involved in apoptosis	0.000423611	-0.141732	0.10468	0.428569	1.2291	0.590583	0.915376
TRIP12	Protein containing two HECT domains, which may confer ubiquitin-protein ligase activity, has weak similarity to S. cerevisiae Ufd4p, which functions in protein ubiquitylation pathways	0.000423611	0.123714	-1.1139	-1.69915	-0.601429	-0.518366	-0.821924
RPA2	Replication protein A2, a subunit of the single-stranded DNA-binding protein complex replication protein A, interacts with other DNA repair proteins, plays roles in DNA replication, repair, and recombination	0.000423611	-0.30469	-0.0409495	-0.888414	0.214331	-0.888249	-1.34222
OSAP	Protein of unknown function	0.000423611	-1.28563	-0.859638	-0.306582	0.90283	0.148112	0.139171
TPR	Translocated promoter region, a large coiled-coil nuclear pore protein, forms filaments extending from intranuclear surface of the nuclear pore complex to nucleolus, involved in mRNA export; gene translocates to MET or NTRK1 kinases in various cancers	0.000423611	-0.493952	-0.614005	-1.49484	0.0180791	-0.454598	-0.831303
EDIL3	EGF-like repeats and discoidin I-like domains 3, may be a ligand for the alpha5beta3 integrin receptor, may promote endothelial cell attachment and migration, may be involved in vascular morphogenesis or remodeling	0.000423611	-0.793384	0.0507295	-0.108662	-1.33924	-2.27569	-4.04978
I_931506	Protein of unknown function, has strong similarity to uncharacterized mouse 1700008C22Rik	0.000423611	-0.171119	0.182856	0.669603	0.550653	0.438963	0.846989
RRAD	Ras-related protein associated diabetes, a member of the ras family of GTP binding proteins that binds calmodulin and tropomyosin; may be associated with non insulin dependent diabetes mellitus (type II)	0.000423611	1.89055	1.79524	2.875	2.28581	3.58088	3.24704
IL1B	Interleukin 1 beta, cytokine that modulates defense and inflammatory responses, plays a central role in leukemic arthritis, may also contribute to autoimmune diabetes and pancreatic cancer metastasis	0.000423611	0.71912	0.722043	-0.90893	-0.0841239	1.76936	2.06003
KTN1	Kinectin, functions as a receptor for the microtubule-motor protein kinesin and plays a role in intracellular movement of organelles; mutations in the corresponding gene are associated with childhood papillary thyroid carcinoma	0.000423611	-0.776109	-0.30738	-1.94257	-1.22735	-1.06821	-1.5922
SNFT	Jun dimerization protein p21SNFT, contains basic leucine zipper domain, competes with FOS for JUN binding on NF-AT/AP-1 sites and represses AP-1 activity leading to specific inhibition of IL2 promoter activity	0.000423611	0.204605	0.633213	-0.158431	-1.03688	-0.646813	-1.29569
HUMGT198A	Tat binding protein-1 interacting protein, likely to bind Tat binding protein-1 (TBP), may enhance the inhibition of HIV-1 Tat-mediated transactivation by (TBP)	0.000423611	-0.140468	0.60843	-0.132114	0.0440815	-0.927628	-1.48554
HSPA5	Heat shock 70kD protein 5, chaperone and putative ATPase involved in protein folding in the endoplasmic reticulum, induced in the stress response; autoimmunity may be a factor in rheumatoid arthritis	0.000423611	1.4892	0.447797	0.765437	0.945272	0.0297775	-0.0163443
FLJ20989	Protein of unknown function	0.000423611	0.062618	0.456452	0.417566	0.432612	-0.480007	-0.944235
PTPRK	Protein tyrosine phosphatase (receptor-type, kappa), an adherens junction protein which forms a complex with beta-catenin (CTNNB1) and gamma-catenin/plakoglobin (CTNNG); may be involved in regulation of tumor invasion, growth control and metastasis	0.000423611	0.285565	-1.13702	-2.72211	-3.08373	-1.8616	-3.30556
MEST	Mesoderm specific protein, a paternally expressed member of the alpha-beta hydrolase fold family, functions in mesoderm development and may play a role in angiogenesis; loss of gene imprinting is linked with lung and breast carcinomas	0.000423611	-0.831754	-1.22945	-2.23099	-1.08339	-2.07645	-2.77081
MAP1A	Microtubule-associated protein 1A, a putative microtubule-binding protein that may stabilize microtubules in postnatal axons and may have a role in neurogenesis	0.000423611	0.838352	-0.265943	0.449641	1.32145	1.25108	1.14105
KIAA0438	Protein containing two C3HC4 type (RING) zinc fingers, has a region of high similarity to praja1 (mouse Pja1), which facilitates E2-dependent ubiquitination in a RING-H2 domain-dependent manner and may act as a ubiquitin-protein ligase	0.000423611	-0.314792	-1.24939	-1.16164	0.221724	-0.154371	-0.311226
DIAPH3	Protein containing a formin homology 2 domain, which are found in proteins that control rearrangements of the actin cytoskeleton, has strong similarity to a region of diaphanous homolog 3 (mouse Diap3), which is a RhoA effector protein	0.000423611	0.114831	-0.449839	-0.568419	-1.6564	-0.803289	-0.606892
UHRF1	Nuclear protein 95, a DNA-binding protein expressed exclusively in highly proliferating tissues and cells; may be a phenotypic marker for cancerous tissues	0.000423611	-0.473673	-0.864414	-2.11217	-1.03529	-1.82691	-3.27231
KEO4	Member of the SPFH domain or Band 7 family, which may regulate cation conductance, has high similarity to uncharacterized human C8orf2	0.000423611	-0.129608	-0.0388986	-0.86909	-0.457541	-1.18439	-1.94849
UQCR	Ubiquinol-cytochrome c reductase (6.4kD) subunit, a putative mitochondrial electron transporter; expression is lost in renal cell carcinoma	0.000423611	-1.27511	0.242806	0.0802128	0.410755	-0.118345	0.0961084
I_1221686	Protein of unknown function, has low similarity to uncharacterized human KIAA0874	0.000423611	-0.19252	-1.93961	-1.50461	-0.546178	-0.630001	-1.22347
BRE	Brain and reproductive organ-expressed, may function in homeostasis, peroxisomal activities, and neural, epithelial or germ line cell differentiation; corresponding mRNA is downregulated by UV radiation, retinoic acid, and DNA damage	0.000423611	0.960756	0.279306	-0.38839	-1.8753	-1.0502	-1.32014
FLJ20701	Protein of unknown function	0.000423611	0.433272	-0.640999	-1.08187	-0.947322	-0.609679	-0.949338
APG12L	Autophagy 12-like, protein that is conjugated via an isopeptide bond to lysine 130 of APG5, may be involved in the degradation of cytoplasmic constituents by a mechanism similar to that of yeast autophagy	0.000423611	-0.56595	0.31319	0.00990815	0.0349878	-0.650054	-0.958389
FDXR	Ferredoxin reductase, mitochondrial flavoprotein that mediates electron transport from NADPH to cytochrome P450scc	0.000423611	1.34708	1.60647	2.61008	2.44154	3.1543	3.07527
DKFZp547A023	Protein of unknown function, has strong similarity to uncharacterized mouse BC003236	0.000423611	-1.19929	-1.98406	-0.763501	0.407803	0.430659	0.184911
FLJ20311	Protein of unknown function	0.000423611	-0.684202	-0.548374	-2.24339	-1.56951	-2.08214	-3.15748
ACTN1	Alpha-actinin isoform 1, a non-muscle cell actin-binding protein that interacts with collagen (human COL17A1) and functions in actin filament stabilization, may play a role in cell shape control	0.000423611	0.676303	-0.424975	-0.7988	-1.09721	-0.394734	-0.193848
BAZ1B	Bromodomain adjacent to zinc finger domain 1B, a putative transcription factor containing a PHD-type zinc finger domain adjacent to a bromodomain, may be involved in developmental processes; gene is one of many deleted in Willliams Beuren syndrome	0.000423611	-0.045054	-1.00904	-1.37387	-0.378061	-0.602235	-0.979152
MSH6	MutS homolog 6 (E. coli), subunit of the MutS alpha complex that binds to mismatched nucleotides, functions in mismatch repair, recombination, and in drug susceptibility, deficiency is associated with atypical hereditary nonpolyposis colorectal cancer	0.000423611	-0.239141	-0.373601	-0.808659	0.405845	-0.608105	-1.20176
EIF4A2	Eukaryotic translation initiation factor 4A 2, a subunit of eIF4F believed to be functionally identical to EIF4A1, member of the DEAD-box family, likely involved in translation initiation, may have ATPase and helicase activity	0.000423611	-0.822166	-0.130385	-0.673249	1.08057	0.610226	0.40183
GBF1	Golgi-specific brefeldin A resistance factor 1, putative Golgi-specific guanyl-nucleotide exchange factor, contains a Sec7 domain and a proline-rich region	0.000423611	0.658781	-0.959545	-1.36584	-0.295642	0.141608	0.191793
CDKN1A	Cyclin-dependent kinase inhibitor 1A (p21, CIP1, WAF1), induced by the p53 (TP53) tumor suppressor, involved in the DNA damage response and repair, cell cycle control, and apoptosis; implicated in several types of cancer and metastasis of colon carcinoma	0.000423611	1.63519	2.54007	2.48328	2.28494	3.66647	3.33807
FLJ23251	Member of the UBA-THIF-type NAD-FAD binding fold family, has a region of low similarity to a region of S. pombe Uba2p, which is required for the activation of the ubiquitin-like S. pombe Ubl2p for conjugation to other enzymes	0.000423611	-0.341112	0.177041	-0.310039	0.682918	-0.000957108	-0.0855729
HIF1A	Basic helix-loop-helix transcription factor that contains a PAS domain, heterodimerizes with the Ah receptor nuclear translocator (ARNT) and mediates transcriptional responses to hypoxia and dioxin-signaling	0.000427586	-0.215834	-1.66494	-2.57294	-0.961107	-0.415213	-0.73664
HIF1A	Basic helix-loop-helix transcription factor that contains a PAS domain, heterodimerizes with the Ah receptor nuclear translocator (ARNT) and mediates transcriptional responses to hypoxia and dioxin-signaling	0.000428571	-0.166457	-1.62913	-2.49176	-0.997959	-0.449757	-0.81253
ATP6IP2	Protein of unknown function	0.000428571	-0.739816	0.0723359	0.31413	0.522491	0.152467	0.316924
KYNU	Kynureninase (L-kynurenine hydrolase), a pyridoxal phosphate dependent enzyme that cleaves L-kynurenine and L-3-hydroxykynurenine to anthranilic and 3-hydroxyanthranilic acids, respectively; functions in the synthesis of the cofactor NAD from tryptophan	0.00043787	-0.0999275	0.0326355	-1.69763	-1.71859	-1.22431	-1.31988
PEX3	Peroxisomal biogenesis factor 3 (Peroxin 3), a peroxisomal protein required for early stages of peroxisomal biogenesis; defective in Zellweger syndrome, complementation group G	0.00043787	-1.14247	-1.11641	-1.40185	0.20408	-0.54433	-0.987679
EIF4G3	Eukaryotic translation initiation factor 4 gamma 3, part of eIF4F translation initiation complex, binds poly(A)-binding protein (PABPC1), may function in poly(A)-dependent translation; cleavage by viral proteins causes host protein shutoff and apoptosis	0.00043787	0.0859045	-0.253992	-1.02835	-1.53869	-1.46764	-1.46589
FLJ22419	Protein containing three C2H2 type zinc finger domains, which bind nucleic acids, has high similarity to uncharacterized mouse Hzf	0.00043787	0.306058	-0.260763	-0.774388	-2.22302	-1.73007	-2.48887
IFRD1	Protein with strong similarity to rat Rn.3723, which is induced by nerve growth factor (NGF), plays a role in muscle differentiation, and is expressed in proliferating and differentiating tissues	0.00043787	-1.8184	-0.260076	-0.542006	0.269426	-0.391865	-0.491971
DTYMK	Deoxythymidylate kinase (dTMP kinase), phosphorylates dTMP to dTDP in dTTP biosynthesis, activity and transcript abundance peak in S phase, rate limiting for activating zidovudine (AZT)	0.00043787	-0.547469	0.206591	-0.684394	-0.943316	-1.52228	-2.3242
H2BFF	H2B histone family member F, a component of nucleosomes, along with core histones H2A, H3, H4 and DNA	0.00043787	0.463795	0.440274	0.49086	-0.868647	0.0434409	0.818132
MGC14288	Protein of unknown function	0.00043787	-0.335359	0.159776	-0.259051	0.612125	0.694032	0.997394
TFDP1	Transcription factor Dp-1 (transcription factor 1), heterodimer with E2F proteins transactivates genes required for G1/S-phase cell cycle progression, multifunctional target for factors such as retinoblastoma proteins (RB1, RBL1, RBL2) and p53 (Trp53)	0.00043787	-0.487702	-0.547325	-1.42529	-0.823708	-1.27322	-1.84967
MGC5576	Protein of unknown function, has high similarity to uncharacterized human FLJ11273	0.00043787	-0.577975	0.234865	-0.535683	-0.324085	-1.16188	-1.73632
BM039	Protein of unknown function	0.00043787	-0.542361	0.163453	-0.504644	-0.373147	-1.05768	-1.88822
XPO1	Exportin 1, a cell cycle-regulated nuclear export receptor, mediates NES containing protein export from the nucleus, may be required for autophagy	0.00043787	-0.432997	-1.45272	-1.8176	-0.445331	-0.879847	-1.54541
ZWINT	ZW10 interactor, a kinetochore protein with an extended coiled coil domain, interacts with ZW10 and may target it to the kinetochore at prometaphase, may have a role in centromere function	0.00043787	-0.996284	-0.302511	-1.60002	-0.624854	-1.65762	-3.30882
TSPAN-5	Member of the transmembrane 4 superfamily (TM4SF)	0.00043787	-0.611151	-2.13346	-2.63198	-1.27109	-1.45795	-2.15843
MBC3205	Protein of unknown function	0.00043787	0.365446	0.234819	0.335153	0.320156	0.894786	0.970009
PRSS7	Protease (serine, 7), membrane-associated serine protease of the proximal small intestine brush border, cleaves trypsinogen to form active trypsin (PRSS1); mutation in corresponding gene is associated with failure to thrive, diarrhea, and hypoproteinemia	0.00043787	-0.297636	0.0399142	-0.675912	-1.90045	-2.71834	-3.35588
TMSNB	Protein with high similarity to thymosin beta 4 (rat Tmsb4x), which sequesters actin monomers thereby inhibiting actin polymerization an may function in neuronal remodeling and in controlling cell size and shape, member of the thymosin beta-4 family	0.00043787	-1.39944	0.385041	-0.244394	-0.0344212	-1.33679	-2.26215
H2AFD	H2A histone family member D, a component of nucleosomes, along with core histones H2B, H3, H4 and DNA	0.00043787	0.404811	0.488228	0.597857	0.232815	0.284734	1.81219
ADAM9	A disintegrin and metalloprotease domain 9 (meltrin gamma), a putative integrin receptor or ligand and metalloprotease that mediates cell-cell adhesion via interaction with integrins, expressed at elevated levels in hematologic malignancies	0.00043787	-1.39533	-0.178862	-0.5721	-0.83795	-1.58496	-2.37686
PHGDH	3-phosphoglycerate dehydrogenase, enzyme that catalyzes the first step of serine biosynthesis which is the oxidation of 3-phosphoglycerate to 3-phosphohydroxypyruvate; mutation of the corresponding gene causes microcephaly, retardation, and seizures	0.00043787	0.411084	0.397458	0.9795	-0.104073	-0.878035	-1.26825
I_957839	Protein with very strong similarity to CSL transcriptional regulator (human RBPSUH), which functions as a transcriptional repressor, contains an IPT or TIG domain, which contain immunoglobulin-like folds	0.00043787	-0.401962	-1.75767	-2.66397	-1.7176	-1.96058	-2.30256
TFRC	Transferrin receptor, binds and internalizes the iron carrier transferrin, involved in iron homeostasis, important for neurologic development and likely erythropoiesis, expression is deregulated in anemia, hemochromatosis, and Friedreichs ataxia	0.00043787	-0.464183	-0.0799871	-0.628159	-0.229904	-1.0505	-1.65971
LOXL2	Lysyl oxidase-like 2, scavenger receptor cysteine-rich family member, predicted to function in cellular senescence, cell adhesion, and play a role in the development of the placenta and early fetal membranes, upregulated in Werner syndrome fibroblasts	0.000448864	-0.378357	-0.820561	-1.0958	-1.44297	-2.49252	-2.96952
I_930405	Protein of unknown function, has high similarity to uncharacterized human FLJ20073	0.000448864	-0.463393	-0.377277	0.0526553	1.14039	0.158464	-0.121735
H2BFC	H2B histone family member C, a component of nucleosomes, along with core histones H2A, H3, H4 and DNA	0.000448864	0.43169	0.32346	0.39878	-0.361761	0.398351	0.76449
COG5	Golgi transport complex 90 kDa, subunit of the Golgi transport complex, which is associated with the Golgi and stimulates intra-Golgi transport	0.000448864	-0.0621148	-0.158653	-1.73391	-1.92177	-1.13275	-1.76435
TOP2A	DNA topoisomerase II alpha, has diverse roles in DNA replication, chromosome condensation, cell cycle control; mutations in the corresponding gene confer resistance to topoisomerase II-targeting antitumor drugs	0.000448864	-0.842017	-1.97701	-2.55958	-1.83726	-2.41463	-3.71741
STK39	Ste-20-related protein kinase, member of the STE20/SPS1 family, a serine/threonine kinase, activates p38 kinase, may respond to stress activated signals	0.000448864	-0.225134	-0.96156	-2.57244	-2.10655	-1.59122	-2.5108
R3HDM	Protein containing two R3H domains, which may bind ssDNA, has high similarity to uncharacterized human KIAA1002	0.000448864	0.250558	-0.0671565	-1.03163	-1.32966	-0.828476	-1.27953
HIF1A	Basic helix-loop-helix transcription factor that contains a PAS domain, heterodimerizes with the Ah receptor nuclear translocator (ARNT) and mediates transcriptional responses to hypoxia and dioxin-signaling	0.000451977	-0.128449	-1.56924	-2.38208	-0.998993	-0.240147	-0.662002
CADPS	Calcium dependent activator protein for secretion (CAPS), a cytosolic and membrane associated protein important for calcium-dependent exocytosis	0.000452514	-0.278136	-0.444711	-0.892273	-1.43688	-1.09181	-1.54937
TUBB-5	Protein with strong similarity to beta-2 tubulin (rat Tubb2), which polymerizes to form microtubules and may play a role in axonal outgrowth and regeneration, member of the tubulin-FtzA family, which are involved in polymer formation	0.000452514	-0.356812	-0.755199	-1.77543	-1.57623	-1.6495	-1.89414
TBL1X	Transducin (beta)-like 1, member of the WD-40 repeat family, part of the SMRT corepressor complex, binds histone H3, putative roles in vision and hearing, loss of function may contribute to ocular albinism with late-onset sensorineural deafness	0.000455556	0.878128	-0.711063	-1.95892	-1.86146	-1.09285	-1.33294
NMI	N myc STAT interactor, protein that interacts with N-myc (MYCN) and STAT proteins, stimulates transcription in response to IL2 and IFNgamma (IFNG) by increasing the association of CBP/p300 coactivator proteins with STAT1 and STAT5	0.000456044	0.0115649	-0.0488472	0.354422	1.25399	0.626242	0.3691
H2AFZ	H2A histone family Z, a replication-independent variant member of the histone H2A family that may be involved in DNA packaging in the nucleus	0.000456044	-0.361571	0.435007	-0.238864	-0.73143	-1.48515	-1.99566
PRO0659	Protein of unknown function	0.000464481	-1.34797	0.229757	-0.34309	0.403728	-0.485956	-0.99915
ACTR3	Actin-related protein 3 homolog, a component of the Arp2/3 protein complex, which is involved in actin cytoskeleton organization and biogenesis and may have a role in cell motility	0.000472826	-0.434763	-0.783411	-1.9909	-0.867619	-0.625417	-1.15025
SNX5	Sorting nexin 5, binds the Fanconi anemia complementation group A (FANCA) protein, possibly involved in intracellular transport from early endosome to other organelles	0.000475676	-0.403804	-0.0235026	-0.733623	-0.580774	-0.707928	-1.3258
TUBB	Beta_tubulin; mutations in the corresponding gene may be associated with immotile cilia syndrome	0.000483871	1.14016	2.16882	1.46601	0.0438931	0.825946	0.885399
ATP6V1G1	Member of the vacuolar (H+)-ATPase G subunit family, which may couple ATP degradation to H+ translocation, has high similarity to uncharacterized human ATP6G2	0.000491979	-0.414576	0.495454	0.550717	0.760406	0.819223	0.856566
LOXL2	Lysyl oxidase-like 2, scavenger receptor cysteine-rich family member, predicted to function in cellular senescence, cell adhesion, and play a role in the development of the placenta and early fetal membranes, upregulated in Werner syndrome fibroblasts	0.000497355	-0.403241	-0.841014	-1.06021	-1.4267	-2.47677	-3.02097
MAP2K1	Mitogen-activated protein kinase kinase 1, activates the MAP kinase ERK1 (PRKM3), a signaling protein involved in cell cycle control, apoptosis inhibition, cell motility, radiation response, and myogenesis regulation	0.000497355	-1.17154	-1.68133	-2.14469	-0.95285	-1.50844	-1.99373
LOXL2	Lysyl oxidase-like 2, scavenger receptor cysteine-rich family member, predicted to function in cellular senescence, cell adhesion, and play a role in the development of the placenta and early fetal membranes, upregulated in Werner syndrome fibroblasts	0.0005	-0.329171	-0.774389	-0.939521	-1.42929	-2.30883	-2.96549
RAB6KIFL	RAB6 interacting kinesin-like (rabkinesin 6), a putative kinesin-like microtubule motor protein, plays a role in cytokinesis and anaphase B, may play a role in vesicular transport	0.00050495	-0.402765	-0.955405	-1.59379	-1.06025	-1.8428	-2.86062
CHAF1B	Chromatin assembly factor 1 subunit B (p60), required for DNA replication dependent assembly of nucleosomes, involved in linking chromatin assembly to DNA repair; may contribute to the Down syndrome phenotype in a gene dosage dependent manner	0.00050495	-0.166716	-0.346547	-0.57363	0.200266	-0.476172	-1.21333
MCM2	Mini chromosome maintenance deficient 2, binds chromatin and appears to regulate the onset of DNA replication, inhibits the helicase activity of the MCM 4,6,7 complex; corresponding gene may serve as a marker of cellular proliferation for prostate cancer	0.00050495	0.246821	-0.0289486	-0.48635	-0.00149343	-0.847162	-1.60375
MGC3200	Protein with high similarity to RNA polymerase III subunit 32 (human RPC32), which is a subunit of RNA polymerase III and part of a subcomplex important for the initiation of transcription	0.00050495	-0.0261173	0.233384	0.138163	0.736506	0.707213	0.674655
ACP1	Soluble acid phosphatase 1, a soluble protein tyrosine phosphatase involved in receptor-mediated signal transduction, the S isoform may play a role in growth retardation; gene mutation may play a role in sex-specific onset of type 1 diabetes	0.00050495	-1.09423	0.0241006	-0.834749	-0.0901745	-1.23835	-2.03752
DUSP6	Dual specificity phosphatase 6, a cytosolic phosphatase that selectively dephosphorylates and inactivates mitogen-activated protein kinases, downregulated in some pancreatic cancer cell lines	0.00050495	-0.4081	0.20413	-2.38608	-0.550879	0.0446131	0.0617501
TNFRSF1A	Tumor necrosis factor receptor superfamily member 1a, mediates proinflammatory cellular responses, may have a role in Parkinsons disease; mutations in the gene are implicated with the autoimmune syndrome TNF receptor-associated periodic disease	0.00050495	-0.179005	-0.687601	-0.241239	0.312138	0.355792	0.177273
PXMP2	Peroxisomal membrane protein 2 (22kD), expressed in embryonic glial cells and neurons	0.00050495	-0.484166	0.281154	-0.079273	-0.294348	-1.23853	-1.62925
RSU1	Ras suppressor 1, a leucine-rich protein that may suppress v-Ras transformation, may be involved in Ras signal transduction, reduces oncogenic potential of glioblastoma cells	0.00050495	0.0172134	0.000508858	-0.414814	-1.51249	-1.04021	-1.32491
I_963888	Protein containing a protein kinase domain, has a region of low similarity to a region of vesicle-associated calmodulin-binding protein (rat 1G5)	0.00050495	0.200502	-1.55158	-1.96301	-1.16162	-0.850822	-1.08099
SEC8	Secretory protein 8, may be part of a complex involved in basolateral cargo delivery, protein is absent from the basolateral membrane of kidney cells in patients with autosomal dominant polycystic kidney disease	0.00050495	0.318359	-0.0847975	-0.911101	-2.41396	-1.61993	-2.43844
I_955704	Protein of unknown function, has very strong similarity to uncharacterized human E2IG5	0.00050495	-0.706476	-0.833699	-1.76873	-0.340168	-1.07233	-1.04709
SEDL	Spondyloepiphyseal dysplasia late (sedlin), may be involved with vesicular transport functions between the endoplasmic reticulum and the Golgi; gene mutation are associated with the skeletal disorder spondyloepiphyseal dysplasia	0.000509804	-0.83142	0.560105	0.399122	0.927604	-0.24369	-0.559256
LOC90701	Protein with high similarity to S. cerevisiae Sec11p, which is a signal sequence processing protein required for signal peptide cleavage and secretion, member of the signal peptidases type I family	0.000509804	0.00428361	0.481985	0.63112	0.549939	0.78092	0.860793
NCOA6	Nuclear receptor coactivator 6, transcriptional coactivator that interacts with basal factors, transcription integrators, and ligand-dependent nuclear receptors, involved in granulocyte differentiation, overexpressed in breast and other cancers	0.000512077	-0.182583	-1.611	-1.05314	-0.45568	-0.579443	-0.724555
ARG99	Protein containing three TPR (tetratrico peptide repeat) domains, which may mediate protein-protein interactions	0.000512077	-0.318799	0.0558486	-0.393134	-1.28513	-0.872965	-1.60299
CBR3	Carbonyl reductase 3, an aldoketoreductase that catalyzes the reduction of carbonyl compounds to their corresponding alcohols	0.000512077	0.0805767	1.18145	0.666901	0.262491	-0.353614	-0.288418
RFC5	Replication factor C subunit 5, the 36.5 kDa subunit of the replication factor C (activator 1) complex that acts during DNA replication to load proliferating cell nuclear antigen (PCNA) onto the 3 ends of primer DNA	0.000517857	-0.177623	0.431499	-0.365667	-0.351923	-0.814963	-1.51765
TUBB2	Beta-2 tubulin, a member of the tubulin family of structural proteins that polymerizes to form microtubules, soluble form binds nuclear envelope	0.000517857	0.565717	0.0845311	-0.704489	-1.54735	-1.6163	-1.41501
PRKDC	DNA-dependent protein kinase catalytic subunit, a DNA-binding protein kinase involved in DNA double-strand break repair and somatic recombination of antibody genes; absence of mouse Prkdc is associated with severe combined immunodeficiency	0.000517857	0.215124	-0.348318	-1.23455	-1.54366	-1.45882	-1.64316
POT1	Protein of unknown function, has high similarity to uncharacterized mouse AI851169	0.000517857	-0.905228	-1.34421	-2.10446	-0.451257	-0.874643	-1.70035
SPP1	Secreted phosphoprotein-1 (osteopontin), an extracellular matrix glycoprotein and integrin ligand, plays a role in cellular adhesion and migration, regulates normal and atherosclerotic calcification processes, contributes to tumor invasion and metastasis	0.000517857	-0.22626	0.577388	0.564476	0.258847	0.679761	0.891465
OA48-18	Protein that is induced by okadaic acid in glioma cells, also induced by stress	0.000517857	-2.91586	-1.0898	-1.37238	-0.201664	-0.879779	-1.40628
BAL	B aggressive lymphoma gene, nuclear protein with homology to the non-histone portion of histone macroH2A, enhances cellular migration of malignant cells; transcript is overexpressed in aggressive diffuse large B-cell lymphomas	0.000517857	-0.300946	0.0400505	0.52406	1.27046	0.169747	0.581076
STMN1	Stathmin 1 (oncoprotein 18), a cytosolic phosphoprotein that is overexpressed in acute leukemia cells and associated with microtubule catastrophe (disassembly)	0.000517857	-0.292283	0.269309	-0.418952	-0.804164	-1.31854	-2.29932
BAALC	Brain and acute leukemia cytoplasmic, may function in the cytoskeletal network, and have roles in neuroectodermal tissues and during hematopoiesis, overexpressed in some acute leukemias	0.000517857	-0.266727	0.148967	-0.974622	-1.41422	-1.07323	-1.36939
HIS1	Protein expressed in vascular smooth muscle cells, induced by hexamethylene-bis-acetamide	0.000517857	0.616267	3.26426	1.78936	1.48614	1.41302	1.26751
STK24	Serine-threonine kinase 24 (Ste20 yeast homolog), member of the SPS1 subgroup of the STE20-like protein family, a serine-threonine kinase that prefers manganese as a cofactor and uses either GTP or ATP as a phosphate donor	0.000517857	0.402698	-1.46876	-1.81766	-0.784977	-0.553539	-0.90211
FBXO5	F-box only protein 5, a member of a family of F-box containing proteins, a putative subunit of the SCF ubiquitin ligase complex, may be involved in ubiquitin-dependent protein degradation	0.000517857	-1.83724	0.185136	-1.15562	-0.303995	-1.23125	-3.18616
UBE3A	E6-associated-protein (E6-AP), ubiquitin-protein ligase that tags cellular proteins with ubiquitin for degradation, involved in brain development and papillomavirus-induced degradation of p53 (TP53); mutation in the gene causes Angelman syndrome	0.000517857	-0.0449114	-1.26583	-1.46546	-0.486106	-0.452674	-0.785278
RBM5	RNA binding motif protein 5, a putative RNA/DNA binding protein with two RNA-binding motifs and two zinc-finger domains, may play roles in the control of apoptosis and tumor suppression	0.000517857	-1.02059	-0.500186	-0.250841	0.699957	0.213017	-0.475904
CSE1L	CSE1 chromosome segregation 1-like (yeast), importin-alpha nuclear export receptor, functions in toxin and TNF resistance and apoptosis, may regulate cell proliferation; corresponding gene is amplified in breast and colon carcinoma cell lines	0.000517857	-0.288223	-0.327377	-1.73311	-0.415484	-0.0730836	-0.348572
PPIF	Peptidylprolyl isomerase F (Cyclophilin F), a putative mitochondrial protein that binds the immunosuppressant drug cyclosporin A	0.000517857	1.19995	2.04849	1.22712	0.255522	0.78466	0.146883
LRPPRC	Leucine-rich PPR-motif containing, a leucine-rich protein associated with multiprotein complexes, binds mRNA and is likely involved in nuclear export of mRNA, may be involved in cytoskeletal organization	0.000517857	0.0560388	-0.481247	-1.49836	-0.603492	-0.180424	-0.285407
DKFZp761K1423	Protein of unknown function	0.000519824	-1.13445	-4.50946	-4.00749	-2.81607	-2.54502	-4.25889
SVIL	Supervillin, an actin-binding protein that may link filamentous actin to the plasma membrane, binds to the ligand-bound androgen receptor and may enhance androgen receptor transactivation; may be associated with tumorigenesis and androgenetic alopecia	0.000519824	0.0172318	-1.57887	-2.22377	-1.77711	-1.27641	-1.66967
I_1151835	Protein of unknown function	0.000519824	0.78051	0.274316	0.198742	-0.813924	-0.572066	-0.689303
IL8	Interleukin 8, a cytokine that plays a role in chemoattraction and activation of neutrophils, involved in immune and inflammatory responses	0.000526316	0.569356	1.29195	-0.493077	0.468201	1.92234	1.45292
SMTN	Smoothelin, a smooth muscle cell specific structural protein with an actinin-type actin-binding domain, may be involved in muscle development or contraction, regulated by (TP53) p53	0.000530172	0.288548	-0.383496	-0.0904136	-0.705916	-0.144649	-0.545139
H1F2	H1 histone family member 2, functions in the compaction of chromatin into higher order structures, may play a role in regulating gene expression	0.000530172	0.429545	0.228927	0.736573	-0.894387	0.830692	1.73218
DDX39	Protein with strong similarity to human BAT1, which is a member of the DEAD/H box ATP-dependent RNA helicase protein family	0.000530172	0.240036	-0.119253	-1.21655	-0.956512	-1.30046	-1.58491
I_933069	Protein containing two PPR repeats	0.000530172	-0.216951	-1.03917	-1.37512	0.0158966	-0.16389	-0.326882
I_931541	Protein of unknown function, has strong similarity to uncharacterized mouse 2410089B13Rik	0.000531381	-0.114966	1.37719	1.23994	1.13665	0.737294	0.507566
FLJ10604	Protein of unknown function, has high similarity to a region of S. cerevisiae Asf1p, which is a component of replication-coupling chromatin assembly factor (RCAF) that is a target of the Rad53p-dependent DNA damage response	0.000531381	0.00872195	0.584124	0.0404522	-0.212885	-0.903266	-1.20314
SPAG1	Sperm-associated antigen 1, a putative cell-surface protein that may play a role in immunologic infertility	0.000531381	-0.506567	-0.279591	-0.509206	0.737698	-0.0196848	0.000845294
C20orf1	Proliferation-associated nuclear protein, a nuclear protein that associates with the spindle pole and mitotic spindle during mitosis, may play a role in lung tissue development or growth, may be useful as a biological marker for prognosis of cancer	0.000531381	-0.0480979	-1.76788	-1.70912	-1.424	-1.74719	-2.40518
BUB1	Budding uninhibited by benzimidazoles 1 homolog, a spindle assembly checkpoint protein that may sense kinetochore tension; mutations are associated with lung cancer, adult T cell leukemia, and chromosome instability in colorectal cancer cell lines	0.000531381	-0.748505	-1.67532	-2.48189	-1.7526	-2.06393	-3.76035
FLJ14753	Protein of unknown function, has high similarity to uncharacterized mouse 5730414C17Rik	0.000531381	-0.678224	-0.858453	-2.1612	-0.86768	-1.09752	-1.44073
PTX3	Pentaxin-related gene, a member of the pentaxin family of acute-phase proteins, may play roles in inflammation and the bacterial defense response, may limit autoimmune reactions during inflammation, an early indicator of acute myocardial infarction	0.000531381	0.221397	0.723665	-0.913837	-0.347822	0.901346	0.606432
TYMS	Thymidylate synthetase, catalyzes the reductive methylation of dUMP to dTMP with concomitant conversion of 5,10-methylenetetrahydrofolate to dihydrofolate	0.00055	-0.395188	-0.0824673	-0.921828	-0.396924	-1.06569	-1.64477
C20orf52	Protein of unknown function	0.000551867	-0.807964	0.073633	0.0382586	0.560111	0.210296	0.913489
NMI	N myc STAT interactor, protein that interacts with N-myc (MYCN) and STAT proteins, stimulates transcription in response to IL2 and IFNgamma (IFNG) by increasing the association of CBP/p300 coactivator proteins with STAT1 and STAT5	0.000556911	-0.00850339	-0.0596257	0.370574	1.26486	0.53994	0.260369
CHAF1B	Chromatin assembly factor 1 subunit B (p60), required for DNA replication dependent assembly of nucleosomes, involved in linking chromatin assembly to DNA repair; may contribute to the Down syndrome phenotype in a gene dosage dependent manner	0.000556911	-0.142253	-0.275501	-0.588579	0.176634	-0.457522	-1.28192
MRPL32	Mitochondrial ribosomal protein L32, component of the large (39S) ribosomal subunit of mitochondria	0.000556911	-0.593755	1.25182	0.237745	0.537098	0.269961	0.201099
TNC	Tenascin C (hexabrachion), a multidomain extracellular matrix glycoprotein, may be involved in cell adhesion and neurite outgrowth, induced by hypoxia and has increased expression in colorectal carcinoma, osteosarcoma metastases and pulmonary hypertension	0.000556911	0.172025	-0.300575	-0.505099	-1.15391	-1.5536	-1.54049
RRS1	Protein of unknown function, has a region of moderate similarity to S. cerevisiae Rrs1p, which is a regulator of ribosome synthesis	0.000556911	0.642406	1.6585	0.52757	0.00523212	0.651228	0.475637
RAB6KIFL	RAB6 interacting kinesin-like (rabkinesin 6), a putative kinesin-like microtubule motor protein, plays a role in cytokinesis and anaphase B, may play a role in vesicular transport	0.000568548	-0.364169	-1.0134	-1.34344	-1.13597	-1.72378	-2.80338
FN1	Fibronectin, an extracellular matrix protein that is involved in cell adhesion, cell migration, and chemotaxis, dowregulated in osteosarcoma cells	0.000568548	-0.171107	-0.601039	-0.818477	-1.31238	-1.97303	-2.58399
ANXA8	Annexin VIII, a member of the annexin family of calcium-dependent phospholipid-binding proteins; may be associated with acute promyelocytic leukemia	0.000570281	0.553058	0.244238	0.272178	0.742585	2.33639	2.24062
LOXL2	Lysyl oxidase-like 2, scavenger receptor cysteine-rich family member, predicted to function in cellular senescence, cell adhesion, and play a role in the development of the placenta and early fetal membranes, upregulated in Werner syndrome fibroblasts	0.000571429	-0.349206	-0.79532	-1.01965	-1.41264	-2.49901	-3.01299
I_957301	Protein of unknown function, has high similarity to uncharacterized mouse 2610528M18Rik	0.000571429	-1.23718	0.255893	-0.633079	-0.123711	-0.851001	-1.68258
ERBB2IP	ERBB2-interacting protein, a PDZ domain protein that binds ERBB2, cytoskeletal linker BPAG1, plakophilin-4 (PKP4) and beta integrin 4 (ITGB4), may link ERBB2 signaling to hemidesmosome assembly and may play a role in maintenance of epithelial integrity	0.000571429	-0.611386	-2.61947	-2.3808	-0.810229	-0.652224	-1.40227
SC5DL	Sterol-C5-desaturase-like, a desaturase that catalyzes dehydrogenation reactions involved in cholesterol and arachidonic acid biosynthesis, also catalyzes dehydrogenation of other long chain polyunsaturated fatty acids	0.000577075	-0.343539	0.478053	0.440789	0.83684	0.0612406	-0.206954
MPP4	Membrane protein palmitoylated 4, a member of the p55 subfamily of MAGUK (Membrane Associated GUanylate Kinase) superfamily of proteins, may serve as a molecular scaffold to coordinate signals between the cytoskeleton and intercellular signaling pathways	0.00057874	-0.621657	-0.380281	-1.8073	-2.09335	-1.34527	-2.17625
PIG3	Member of the zinc-containing alcohol dehydrogenase family, has low similarity to zeta crystallin (human CRYZ), which is an enzyme with NADPH:quinone oxidoreductase activity that is involved in the detoxification response and may be important for vision	0.000588235	1.26529	0.527273	2.10431	3.20083	2.61244	3.77609
H2BFG	H2B histone family member G, a component of nucleosomes, along with core histones H2A, H3, H4 and DNA	0.000595331	0.457545	0.392902	0.541471	-0.631787	0.427429	0.960746
KPNB3	Karyopherin beta 3, a subunit of the nuclear localization signal receptor complex and plays a role in nuclear import of ribosomal proteins; inhibited by interaction with hepatitis C virus nonstructural protein 5A	0.000595331	0.490894	0.000953105	-0.810726	-0.627659	0.00251373	-0.305481
LOC56898	Member of the short-chain dehydrogenase-reductase family, has low similarity to mouse H2-Ke6, which is a 17-beta dehydroxysteroid dehydrogenase that functions in androgen and estrogen metabolism and is associated with polycystic kidney disease	0.000602317	-0.463888	0.278701	0.24768	1.00366	0.443782	0.468905
I_966819	Member of the DEAD or DEAH box ATP-dependent RNA helicase family, contains 2 helicase conserved C-terminal and 2 Sec63 domains, has moderate similarity to U5 snRNP-specific protein 200 kDa (human U5-200-KD), which interacts with U5, U4 and U6 snRNAs	0.000602317	0.03948	-0.970372	-2.49133	-1.7751	-1.47445	-2.01216
DDR2	Discoidin domain receptor 2, receptor protein tyrosine kinase that is activated by collagen, contains discoidin motifs in the extracellular domain, upregulates matrix metalloproteinase 1, may be involved in cell adhesion	0.000603846	0.310239	-0.425702	-1.16501	-1.10754	-0.827489	-0.972804
MIG-6	Mitogen-inducible gene 6, putative tumor suppressor expressed in a cell cycle dependent manner, activates c jun N terminal kinase (human MAPK10), may mediate ERBB2 signaling	0.000605364	-2.17423	-1.32372	-2.69096	-0.747338	-1.03667	-1.85534
LRP8	Apolipoprotein E receptor 2 (low density lipoprotein receptor-related protein 8), a low density lipoprotein receptor, may play roles in signal transduction and cell migration, may be involved in receptor-mediated endocytosis	0.000622137	-0.346816	-0.277517	-0.929434	-1.11919	-1.02835	-2.18784
FLJ10335	Protein of unknown function	0.00062406	-1.13927	-0.826002	-1.73845	-0.192143	-1.18438	-1.82047
LOXL2	Lysyl oxidase-like 2, scavenger receptor cysteine-rich family member, predicted to function in cellular senescence, cell adhesion, and play a role in the development of the placenta and early fetal membranes, upregulated in Werner syndrome fibroblasts	0.00062406	-0.374674	-0.811495	-1.06492	-1.4199	-2.43484	-3.04435
MYC	V-myc avian myelocytomatosis viral oncogene homolog, transcription factor that activates or represses target gene expression, regulates cell proliferation and cell cycle progression; gene amplification is detected in several types of cancer	0.00062406	0.68146	-0.379748	-1.51331	-0.874067	-0.222303	-0.574311
PNN	Pinin, a desmosome associated protein that may act to reinforce the intermediate filament-desmosome complex, plays a role in cell adhesion and may regulate cell cycle, size, and shape; may function as a tumor suppressor	0.00062406	-0.45905	0.615318	-0.0733712	-0.0582565	-0.569912	-1.32013
PHKB	Phosphorylase kinase beta, beta regulatory subunit of phosphorylase kinase, which phosphorylates and thereby activates glycogen phosphorylase; mutations in the corresponding gene cause phosphorylase-kinase-deficient liver and muscle glycogenosis	0.000629213	0.0351431	0.0240428	-0.458707	-1.29086	-0.823855	-0.837863
SAP30	Sin3-associated protein 30kD, a component of the Sin3-histone deacetylase corepressor complex, may have a role in viral transcription	0.000630597	-1.47358	-1.73499	-1.69929	-0.263982	-1.02465	-1.73563
MAGEF1	Melanoma antigen F1, a widely expressed member of the melanoma antigen-encoding gene (MAGE) superfamily, may play a role in cell physiology, expressed in numerous different tumor types	0.00063197	-0.22238	0.201314	0.291817	0.922656	0.677773	0.600318
PRC1	Protein regulator of cytokinesis 1, associates with the mitotic spindle and is required for cytokinesis but not nuclear division, may function in spindle elongation, a substrate for phosphorylation by many cyclin dependent kinases	0.000634686	-0.699974	-0.833669	-2.04267	-1.42904	-2.33322	-3.76586
GOLGA4	Golgi autoantigen golgin subfamily a 4 (golgin-245), contains a novel Golgi-targeting GRIP domain, may function in vesicular transport from the trans-Golgi, vesicle biogenesis, or Golgi structural organization; autoantigen in Sjogrens syndrome patients	0.000634686	0.0248808	-1.16615	-1.79289	-0.746346	-0.610916	-1.44874
MAST205	Protein with strong similarity to microtubule associated testis specific serine/threonine protein kinase (mouse Mtssk), which may act in spermatid maturation and microtubule organization, contains a protein kinase domain and a PDZ, DHR, or GLGF domain	0.000649635	0.503368	-0.191908	-0.319635	-1.0581	-0.253665	-0.283059
FMR1	Fragile X mental retardation protein 1, an mRNA-binding protein that interacts with ribosomes, may be an mRNA chaperone, has a role in learning; mutations in the corresponding gene that lead to a loss of RNA-binding activity cause Fragile X syndrome	0.000649635	-0.168713	-0.94197	-1.14379	0.165792	-0.0809186	-0.312721
CSPG6	Chondroitin sulfate proteoglycan 6, a basement membrane and nuclear protein, plays a role as a mitotic chromosome organizer, may play a role as an extracellular matrix structural protein	0.000649635	-0.26688	-1.36054	-1.29845	-0.0939344	-0.531987	-0.882016
MSH2	MutS homolog 2, DNA mismatch repair protein also involved in transcription coupled repair; deficiency is associated with hereditary nonpolyposis colorectal cancer	0.000650909	-0.69862	-1.44621	-2.26928	-0.22449	-0.868647	-1.69681
RGS17	Protein with high similarity to regulator of G protein-signaling 20 (human RGS20), which binds to the unphosphorylated form of the G protein alpha z subunit (human GNAZ) and stimulates GTPase activity, contains two regulator of G protein signaling domains	0.000655797	-0.352942	-1.49452	-1.76074	-1.58794	-0.761798	-1.34276
KIAA1536	Protein with low similarity to tax1 binding protein 1 (human TAX1BP1), which is an IL1 inducible protein that binds to and mediates A20 inhibited apoptosis and NFkappaB activation and its interaction with TRAF6 requires IRAK	0.00066065	-0.171512	-0.215136	-0.100695	0.958947	0.795895	0.447289
FLJ13409	Member of the PAP or 25A associated domain containing family, contains a zinc knuckle domain, which can bind RNA or DNA, has a region of low similarity to a region of DNA polymerase kappa (S. pombe Cid1p), which is involved in caffeine sensitivity	0.000665468	-0.450724	-1.43105	-1.35858	-0.310048	-0.278901	-0.624279
PCM1	Pericentriolar material 1, a scleroderma-associated centrosomal autoantigen, which forms a complex with pericentrin-B (PCNT2), may function in centrosome maturation; variant fusion with human RET is associated with papillary thyroid carcinoma	0.00066548	-0.0687623	-0.803691	-1.77959	-0.274506	-0.184867	-0.548359
PAIP1	Polyadenylate binding protein interacting protein 1, interacts with both the poly(A)-binding protein (PABP) and the translation initiation factor EIF4A, and may link the 5 and 3 mRNA termini, stimulates translation when overproduced	0.00066548	-0.205202	-1.05424	-0.438765	0.726495	0.786711	0.12322
IL6	Interleukin 6 (interferon-beta 2), cytokine that promotes the proliferation of T and B cells and final maturation of B-cells; implicated in multiple sclerosis and the persistence of multiple myeloma and B-chronic lympohcytic leukemia	0.00066548	0.444347	0.384963	-0.302217	0.282469	1.37605	1.21326
FLJ20539	Protein of unknown function, has low similarity to uncharacterized human KIAA1906	0.000677305	-0.0969377	0.391074	0.348641	0.995081	0.324304	0.502857
TGFBR2	Transforming growth factor beta type II receptor, a transmembrane serine/threonine kinase, forms a complex with the TGF beta type I receptor (TGFBR1), mediates cell-type specific positive or negative growth signals, may function as a tumor suppressor	0.000680135	-0.57932	-2.21528	-2.43958	-1.00319	-0.818957	-1.06348
KIAA0073	Member of the cyclophilin type peptidyl-prolyl cis-trans isomerase family, contains 3 WD domains, which mediate protein-protein interactions, has a region of high similarity to a region of C. elegans CYP-4, which is a peptidylprolyl cis-trans-isomerase	0.000680135	-1.22583	-0.951683	-1.02412	0.478373	-0.229438	-0.762102
ETR101	HL-60-induced differentiation immediate-early protein, a putative transcription factor that may be involved in cell differentiation, expression is induced in response to wounding, bacterial infection, muscarinic receptor activation, cycloheximide, and TPA	0.000680135	2.57839	1.43899	0.312361	0.487894	0.577142	0.194282
SPP1	Secreted phosphoprotein-1 (osteopontin), an extracellular matrix glycoprotein and integrin ligand, plays a role in cellular adhesion and migration, regulates normal and atherosclerotic calcification processes, contributes to tumor invasion and metastasis	0.000680135	-0.228751	0.478592	0.600173	0.238215	0.618642	0.855433
FOXM1	Forkhead box M1, member of the HFN-3/fork head/winged-helix family of transcription factors, has roles in cell proliferation, cell cycle control, and response to oxidative stress	0.000680135	0.506985	-0.23596	-0.552756	-1.00015	-1.53762	-1.95501
I_1100249	Protein of unknown function	0.000680135	-0.397011	-0.0977457	-0.393139	0.86437	0.377287	0.00385436
RGS20	Regulator of G protein-signaling 20, binds to and stimulates the intrinsic GTPase activity of G protein alpha subunits to negatively regulate G protein-coupled receptor signaling, highly selective for Galpha-z (GNAZ), may regulate microtubule disassembly	0.000680135	-0.438218	-0.317875	-1.55162	-1.44692	-1.3937	-1.91086
PPIH	Peptidyl prolyl isomerase H (cyclophilin H), protein with peptidyl-prolyl cis-trans isomerase activity, part of a spliceosomal 25S (U4-U6.U5) tri-snRNP complex, forms a complex with splicing factors Prp3 (HPRP3P) and Prp4 (HPRP4P)	0.000680135	-0.103745	0.5898	-0.16615	-0.412516	-0.606273	-0.739831
GCLM	Gamma glutamylcysteine synthetase (glutamate cysteine ligase) regulatory (light) subunit, catalyzes first step of glutathione synthesis, involved in drug and environmental chemical detoxification; associated with malignant mesothelioma and HIV	0.000680135	-0.427894	-0.731503	-1.20966	-0.249161	-0.689376	-1.30906
GBE1	Glycogen branching enzyme, a glycosyl-(4->6)-transferase involved in carbohydrate metabolism; mutations in the corresponding gene cause various forms of glycogen storage disease type IV typically characterized by progressive liver cirrhosis and failure	0.000680135	-1.14812	-1.25688	-2.45067	-2.62614	-2.78795	-3.49195
MGC16063	Protein of unknown function	0.000680135	0.21236	-0.585634	-0.271381	0.663098	0.770396	0.63633
I_1109287	Protein of unknown function, has very strong similarity to uncharacterized human FLJ14502	0.000680135	-0.648921	-2.49654	-2.39903	-1.38565	-1.93263	-2.64799
DD5	Progestin induced protein, member of the HECT domain family of E3 ubiquitin-protein ligases, binds ubiquitin and is predicted to target proteins for ubiquitin-mediated proteolysis, may regulate cell growth and differentiation	0.000680135	-0.547634	-1.89895	-1.21003	-0.200134	-0.640268	-1.06954
CALU	Calumenin, a member of the CREC family of multiple EF hand Ca2+ binding proteins, presumably involved in Ca2+-dependent processes in the ER, may participate in the immunological defense system and pathological process of amyloidosis	0.000680135	-0.272793	-0.166423	-0.803665	-1.24422	-1.26749	-1.56243
DSCR2	Down syndrome critical region 2, (Chromosome 21 leucine-rich protein), may be a transmembrane protein that plays a role in signal transduction, cell proliferation, cell adhesion, or cell recognition	0.000680135	-0.138712	0.0446585	-1.14007	-0.0110794	-0.0914442	-0.586219
MSRA	Methionine sulfoxide reductase A, catalyzes the reduction of methionine sulfoxide residues within proteins to repair oxidatively damaged methionine residues, activity decreased in Alzheimers disease patients brains	0.000681063	-0.173415	-0.0228136	-0.179478	-1.31803	-1.32327	-2.17115
EIF4EBP3	Eukaryotic translation initiation factor 4E binding protein 3, a widely expressed phosphoprotein that binds eukaryotic initiation factor 4E (EIF4E) and represses translation	0.000681063	0.0860239	-0.772168	0.200901	0.534479	0.608682	0.820807
MCM5	Mini chromosome maintenance deficient 5, transcriptional coactivator that interacts with STAT1, enhances IFNG -induced and STAT1 -dependent transactivation, localizes to unreplicated chromatin and may synchronize DNA replication with the cell cycle	0.000681063	0.381368	0.0963323	-0.269115	-0.310854	-1.14321	-1.44529
I_931975	Protein of unknown function, has high similarity to uncharacterized mouse 1200008O12Rik	0.000681063	-1.14558	-1.01138	-1.99869	-1.56277	-2.0492	-3.92365
FLJ20647	Protein of unknown function, has low similarity to uncharacterized C. elegans K02B2.3	0.000689769	-0.312063	-0.120062	-1.76518	-1.16608	-1.34904	-2.10288
CCNE2	Cyclin E2, a G1-specific CDK kinase regulatory subunit that interacts with CDK2 and CDK3 and is overexpressed in transformed cells	0.000689769	-1.34769	0.881555	-0.63446	0.314034	-0.872373	-1.71244
STCH	Stress 70 protein chaperone microsome-associated, a calcium-inducible stress 70 protein chaperone ATPase and putative ATP-binding protein that may play a role in the stress response	0.000690789	-0.396076	0.44033	0.217637	0.634813	-0.144163	-0.39418
LOXL2	Lysyl oxidase-like 2, scavenger receptor cysteine-rich family member, predicted to function in cellular senescence, cell adhesion, and play a role in the development of the placenta and early fetal membranes, upregulated in Werner syndrome fibroblasts	0.000694267	-0.335963	-0.752631	-1.08826	-1.41507	-2.39578	-2.89252
I_934582	Protein with high similarity to intermediate chain 1 of cytoplasmic dynein (rat Dncic1), which may be a motor protein involved in intracellular transport, contains five WD domains (WD-40 repeats), which may mediate protein-protein interactions	0.000694267	-0.657664	-0.674978	-1.72243	-0.382408	-0.447983	-0.872125
SPP1	Secreted phosphoprotein-1 (osteopontin), an extracellular matrix glycoprotein and integrin ligand, plays a role in cellular adhesion and migration, regulates normal and atherosclerotic calcification processes, contributes to tumor invasion and metastasis	0.000694267	-0.262326	0.541963	0.582639	0.261197	0.609589	0.914669
MMP1	Matrix metalloproteinase 1 (interstitial collagenase), a matrix metalloprotease that cleaves fibrillar collagen type I to gelatin and functions in collagen turnover in most tissues, may play a role in cartilage destruction in rheumatoid arthritis	0.000694267	-0.370093	0.318007	-0.277626	-0.583164	0.944855	1.28346
CDH13	Cadherin 13 (H cadherin), a member of the cadherin family of calcium dependent adhesion molecules, mediates cell-cell interactions, may act as a tumor suppressor, decreased expression may be indicative of breast and lung cancer progression	0.000694267	-0.453562	-0.109019	0.0583886	-0.313659	-1.68285	-1.99337
SMARCAL1	HepA-related protein, a member of the SNF2 protein family, displays single-stranded DNA-dependent ATPase activity, involved in transcriptional regulation, DNA repair and chromosome integrity; mutation of the gene causes Schmike immuno-osseous dysplasia	0.000694267	0.277743	-0.925849	-0.543209	-0.0114426	0.356067	0.266346
M17S2	Membrane component chromosome 17 surface marker 2 (ovarian carcinoma antigen CA125, Next-to-BRCA1), a protein containing a B-box-coiled-coil motif common among proteins with transforming potential, may play a role in the ubiquitin pathway	0.000694267	0.144016	-0.23532	-0.310757	0.768376	0.627231	0.675305
MRPS6	Mitochondrial ribosomal protein S6, component of the mitochondrial small 28S ribosomal subunit	0.000694267	-0.855829	-1.34529	-2.25202	-1.64739	-1.77498	-2.23148
PSMC6	Proteasome (prosome, macropain) 26S subunit ATPase 6, part of both PA700 and PA700-dependent complexes, which regulate intracellular protease activity, may be involved in spermatogenesis	0.000694267	-0.302195	-0.430317	-0.877523	0.471931	-0.233903	-0.234255
CLIPR-59	Protein containing three CAP-Gly domains and three ankyrin (Ank) repeats, has a region of moderate similarity to a region of restin (human RSN), which is a microtubule organelle linker protein that links microtubules to endosomes	0.000694267	1.04225	-0.00656433	0.991235	1.4883	1.27695	1.8584
CLK1	CDC-like kinase 1, a member of the LAMMER family of dual specificity protein kinases, a protein serine-threonine kinase that may play a role in cell cycle control and cell proliferation	0.000699367	-2.04416	0.752081	-0.271514	0.308057	-0.528205	-0.911783
FLJ10300	Hypothetical protein FLJ10300, contains two WD domains (WD-40 repeats), which likely mediate protein-protein interactions, has weak similarity to a region of cytoplasmic dynein intermediate chains	0.000699367	-1.01368	-1.72216	-1.66193	-0.121781	-0.369764	-1.05641
I_1151937	Protein containing a TPR (tetratrico peptide repeat) domain, which may mediate protein-protein interactions	0.00070347	-0.819507	-0.577799	-0.387763	0.379602	0.0974362	-0.505647
CD44	Transmembrane glycoprotein CD44, receptor for hyaluronate, involved in extracellular matrix attachment and tumor metastasis, regulates cytokine gene expression in inflammatory diseases, binds osteopontin (SPP1), which stimulates cellular chemotaxis	0.000704402	0.281041	-0.576698	-0.550055	-1.47135	-0.699413	-0.655001
LOXL2	Lysyl oxidase-like 2, scavenger receptor cysteine-rich family member, predicted to function in cellular senescence, cell adhesion, and play a role in the development of the placenta and early fetal membranes, upregulated in Werner syndrome fibroblasts	0.00071028	-0.389985	-0.736503	-1.07414	-1.4307	-2.49834	-3.00353
AGM1	Protein with high similarity to hexosephosphate mutase (S. cerevisiae Pcm1p), which converts N-acetyl-D-glucosamine 1-phosphate to the 6-phosphate form, contains a phosphoglucomutase or phosphomannomutase C-terminal domain and alpha-beta-alpha domain I	0.00071028	-0.104225	-0.231776	-0.706517	0.640031	0.162935	-0.0536383
LOC51240	Protein of unknown function, has strong similarity to uncharacterized human HSPC160	0.00071028	-0.463588	0.482796	-0.138257	0.0469336	-0.74562	-1.0385
I_965309	Protein of unknown function, has high similarity to uncharacterized human LOC55895	0.000718654	-0.353534	0.356742	-0.00763953	-0.314902	-1.00098	-1.42252
ALEX3	Arm proteins lost in epithelial cancers on chromosome X 3, a member of the ALEX protein family, contains a single armadillo-like (Arm) repeat and N-terminal hydrophobic residues that suggests it may be a membrane-associated protein	0.000718654	-0.322341	0.643497	0.56384	1.08636	-0.376993	-0.337636
KIAA0097	Microtubule-associated protein that promotes rapid plus end microtubule assembly necessary for mitotic spindle assembly	0.000718654	-0.156493	-1.67796	-1.72097	-0.822892	-0.711689	-0.886379
DKFZP566D1346	Protein of unknown function, has moderate similarity to uncharacterized C. elegans C01F1.6	0.000718654	-0.58314	-1.43256	-1.41112	-0.293303	-0.233537	-0.747851
RNPC2	Splicing factor CC1.3, a novel nuclear protein and putative member of the SR family of alternative splicing factors; target of autoantibodies from a patient with hepatocellular carcinoma	0.000718654	-1.37372	-0.72354	-0.860532	0.0318254	-0.572755	-1.0177
TRAF4	TNF receptor-associated factor 4, member a family of proteins that interact with the cytoplasmic domain of TNF receptors, plays a role in apoptosis, may function in TNF-related signal transduction associated with breast cancer	0.000718654	0.737791	1.99678	1.83106	1.53022	2.08885	2.03291
NKTR	Natural killer tumor recognition protein, exhibits peptidylprolyl cis-trans isomerase and protein chaperone activity; may function as a component of the natural killer cell putative tumor-recognition complex	0.000723404	-1.54747	-0.410781	-0.388926	1.01369	0.0956295	-0.803572
CDCA1	Member of the Nuf2 family, which are components of mitotic spindles	0.000723404	-1.51111	-0.98025	-1.72618	-1.16239	-1.87676	-2.88578
LOXL2	Lysyl oxidase-like 2, scavenger receptor cysteine-rich family member, predicted to function in cellular senescence, cell adhesion, and play a role in the development of the placenta and early fetal membranes, upregulated in Werner syndrome fibroblasts	0.000727811	-0.393515	-0.832855	-1.04982	-1.43195	-2.46117	-3.00467
FLJ23468	Protein of unknown function	0.000727811	-1.26253	-0.221534	-1.51788	-0.714662	-1.33293	-2.85865
PLEC1	Plectin 1, a member of the plakin family that crosslinks the cytoskeleton and the plasma membrane in hemidesmosomes and focal contacts; mutation of the corresponding gene causes muscular dystrophy with epidermolysis bullosa simplex (MDEBS)	0.000727811	0.684987	-0.682309	-0.419303	-0.2175	0.177738	0.388326
FLJ22174	Protein of unknown function	0.000727811	-0.528134	-2.21274	-2.35773	-1.76889	-1.3953	-2.20187
EPN2	Protein containing four ubiquitin interaction motifs and two epsin N-terminal homology (ENTH) domains, has moderate similarity to epsin 1 (human EPSIN), which is a component of a multi-protein complex that plays a role in clathrin-mediated endocytosis	0.000727811	-0.195317	-0.674976	-0.401252	-0.0193906	-0.114739	-0.308404
I_958612	Protein containing four EF hand domains, has moderate similarity to calmodulin (human CALM1), which binds calcium and regulates proteins and enzymes in a calcium dependent manner	0.000727811	-0.328192	0.811372	0.0523673	-0.261123	-0.714422	-1.27573
LOC51635	Member of the short-chain dehydrogenase-reductase family, has low similarity to 17 beta-hydroxysteroid dehydrogenase type 2 (rat Hsd17b2), which catalyzes conversion of high activity 17 beta hydroxy forms of sex steroids to less potent ketosteroids	0.000727811	0.448527	0.433189	0.739789	1.16345	1.42168	1.67766
MAP4K4	Mitogen-activated protein kinase kinase kinase kinase 4, a serine-threonine kinase, activates the c-Jun N-terminal kinase (MAPK8) signaling pathway, does not activate the ERK or p38 (CSBP1) kinase pathways, may be involved in TNF-alpha (TNF) signaling	0.000727811	0.406344	-0.361986	-1.68643	-1.7641	-1.60866	-1.36163
TBCE	Tubulin-specific chaperone E, a cochaperonin that functions in beta-tubulin folding by binding to the cofactor D-beta-tubulin complex prior to cofactor c binding, resulting in the release of native state beta-tubulin	0.000727811	-0.324629	-0.316212	-1.58956	-0.426796	-0.78129	-1.11582
I_1152007	Protein with strong similarity to cytoplasmic dynein heavy chain 1 (mouse Dnchc1), which functions as motor proteins and is required for intracellular positioning of Golgi complex, endosomes and lysosomes, contains a dynein heavy chain C-terminal domain	0.000728614	0.730038	-0.308594	-0.586091	-1.13076	-0.626724	-0.772218
SMARCA5	SWI-SNF related matrix associated actin dependent regulator of chromatin subfamily a member 5, part of a complex that assembles and remodels chromatin in an ATP-dependent fashion, may be involved in the regulation of transcription	0.000729412	-0.108555	-1.15005	-1.538	0.247787	0.0926028	-0.12912
MKNK1	MAP kinase-interacting serine/threonine kinase 1, kinase activated by the ERK and p38 MAP kinase signaling pathways, phosphorylates translation initiation factor 4E (EIF4E) and reduces cap-dependent translation, phosphorylates cytosolic phospholipase A	0.000734694	-0.23257	-0.557642	-0.415941	0.578101	0.327831	0.00974054
LAMB2	Laminin beta 2 (s-laminin), a basement membrane protein that is involved in cell-matrix adhesion, cell migration, and may be involved in wound healing	0.000734694	0.2841	0.380213	0.756705	1.50979	1.36943	1.43289
WTAP	Wilms tumor 1-associating protein, binds to Wilms tumor 1 protein (WT1)	0.000734694	0.260771	-0.84296	-0.33112	0.28643	0.287901	0.0596209
I_1000314	Protein of unknown function	0.000735465	-0.258263	-0.136134	0.194422	0.77733	0.879704	0.826105
LOXL2	Lysyl oxidase-like 2, scavenger receptor cysteine-rich family member, predicted to function in cellular senescence, cell adhesion, and play a role in the development of the placenta and early fetal membranes, upregulated in Werner syndrome fibroblasts	0.000741379	-0.353311	-0.815947	-1.05901	-1.43693	-2.45938	-2.96084
HMG17L1	Protein containing a high mobility group 14 or 17 (HMG14 or HMG17) domain, which are found in non-histone chromatin proteins	0.000741379	-0.0451594	0.108992	-0.711667	-0.0993271	-0.934837	-1.57966
LOC92906	Protein containing an RNA recognition motif (RRM, RBD, or RNP), has high similarity to a region of heterogeneous nuclear ribonucleoprotein L (human HNRPL), which is an RNA-binding protein that may regulate mRNA stability and translational efficiency	0.000741379	-0.451471	-0.894823	-1.43492	0.296153	-0.235798	-0.555809
TMF1	TATA modulatory factor 1, interacts with the androgen receptor (AR) and acts as a coactivator for AR -mediated transactivation, plays a role in regulation of cellular and viral gene expression	0.000741379	-0.518479	-0.849397	-0.781474	0.379015	-0.223445	-0.406931
I_932626	Protein containing a DnaJ domain, which are part of chaperone (protein folding) system that mediates interaction with heat shock proteins, has moderate similarity to uncharacterized S. pombe SPAC1071.09p, which is a putative DnaJ protein	0.000744986	-0.651152	0.320407	-0.598272	0.00826746	-0.777207	-1.7088
NPY1R	Neuropeptide Y receptor Y1, a G protein-coupled receptor that inhibits adenylyl cyclase and induces calcium flux, regulates vasoconstriction, cell proliferation, endocrine hormone secretion, and possibly food intake, cognitive, limbic and motor functions	0.000745042	-0.0321111	1.46648	2.60474	2.89892	0.368053	1.44078
FLJ20036	Protein of unknown function	0.000745042	-0.879195	0.720372	0.390041	0.736641	0.220589	-0.378827
H2BFK	H2B histone family member K, a component of nucleosomes, along with core histones H2A, H3, H4 and DNA; expression is likely replication-dependent	0.000745042	0.412117	0.406918	0.485549	-0.54953	0.35927	0.849704
I_961148	Protein containing a Src homology 3 (SH3) domain, which bind proline-rich peptides, has low similarity to peripheral benzodiazepine receptor-associated protein (human PRAX-1), which binds benzodiazepine receptor	0.000745042	-0.335494	-0.358545	0.137466	1.08019	1.14641	1.03893
RAB6KIFL	RAB6 interacting kinesin-like (rabkinesin 6), a putative kinesin-like microtubule motor protein, plays a role in cytokinesis and anaphase B, may play a role in vesicular transport	0.000756302	-0.242723	-0.871743	-1.41726	-1.13091	-1.93343	-2.64755
MID1	Midline 1, a member of the B-box family of RING finger proteins that associates with microtubules and plays a role in body axis patterning during development; gene disruption is associated with X-linked Opitz syndrome	0.000756302	-0.552397	-2.81943	-2.62085	-1.88254	-1.08802	-2.19016
OSBPL6	Member of the oxysterol-binding protein (OSBP) family, which are involved in sterol biosynthesis and possibly regulation, has low similarity to oxysterol binding protein (human OSBP), which binds oxysterols	0.000756302	0.276176	-1.13318	-1.34532	-0.573809	-0.577565	-0.808944
SSI-3	STAT induced STAT inhibitor 3, a cytokine-inducible member of the SOCS gene family, negatively regulates the JAK-STAT pathway, cytokine signaling, and the biological effects of cytokines; may play a role in cutaneous T cell lymphoma	0.000756302	1.13858	-0.450599	-1.05943	-0.948786	-1.07981	-1.28533
C21orf59	Protein of unknown function	0.000765363	0.0725371	0.478812	0.156453	0.841452	0.500748	0.422117
ECH1	Enoyl Coenzyme A hydratase 1 (peroxisomal), putative enzyme that may play a role in peroxisomal beta-oxidation	0.000766017	0.433187	0.155866	0.432209	0.727947	1.41672	1.60429
NRP1	Neuropilin 1, a receptor for VEGF (165) and the axonal chemorepellent Semaphorin III, involved in organogenesis, axon guidance and angiogenesis, may regulate cell proliferation and response to wounding, upregulated in neuroblastoma vascular endothelium	0.000766667	-0.0868662	-0.912862	-1.05186	-1.80819	-1.30318	-0.909985
TOR1B	Torsin family 1 member B, a member of the torsin gene family that has functional domains similar to those of the AAA;HSP;Clp-ATPase superfamily of chaperone-like proteins, expressed in the central nervous system	0.000778393	0.0942212	1.02011	0.65599	0.700224	-0.26379	-0.451358
I_932099	Protein with high similarity to human HNRPA1, which is a heterogeneous nuclear ribonucleoprotein that may function as an RNA carrier during export from the nucleus to the cytoplasm, contains an RNA recognition motif (RRM, RBD, or RNP) domain	0.000779005	0.193208	-0.370398	-1.97035	-0.879376	0.0520212	-0.636105
B2M	Beta 2-microglobulin, component of class I major histocompatibility antigen that bind and present antigenic peptides to cytotoxic T lymphocytes (CTLs), major component of hemodialysis-associated amyloid fibrils, associated with cancer progression	0.000785124	-1.94157	0.291588	-0.246153	0.594705	-0.00864849	-0.507225
RBM3	RNA binding motif protein 3, a member of the glycine-rich RNA binding protein family that may be involved in response to cold, and may activate transcription of late vaccinia virus genes	0.00079726	-0.533162	0.129193	-0.232361	-0.863627	-1.84087	-1.90342
KNSL6	Mitotic centromere-associated kinesin (kinesin-like 6), a member of the kinesin family of microtubule-associated motor proteins involved in mitosis; interacts with kinetochore protein CENPH	0.00079726	-0.598069	-0.892314	-1.08997	-0.716899	-1.30265	-2.4562
CALR	Calreticulin, an ER-resident Ca2+-binding protein and lectin-binding chaperone involved in protein folding, Ca2+ homeostasis, cell adhesion, and integrin signaling; anti-angiogenic fragment, vasostatin, is a potential anti-cancer agent	0.000800546	0.2751	0.110107	0.89579	0.416086	0.282538	-0.0154765
NMT2	N-myristoyltransferase 2, catalyzes the N-myristoylation of proteins; mouse Nmt2 is induced by dioxin and may be involved in dioxin-mediated carcinogenesis	0.000801075	0.155865	-0.224679	-1.13469	-0.391121	0.00376362	-0.0799228
MAD2L1	Mitotic arrest deficient 2 yeast homolog-like 1, essential for timing of anaphase onset, involved in detection of kinetochore attachment as part of the mitotic spindle checkpoint; genetic variants may be linked to breast cancer	0.000801075	-0.723945	-0.213724	-1.49841	-0.877182	-1.71277	-2.64598
FLJ13391	Protein of unknown function	0.000801075	-0.664074	-1.66461	-1.88674	-0.834591	-0.0831242	-0.358823
TFPI	Tissue factor pathway inhibitor, a Kunitz-type protease inhibitor that inhibits fibrin clot formation by directly inhibiting factor Xa and indirectly inhibiting the factor VIIa/tissue factor complex	0.000801075	-0.368242	-0.490095	-1.05321	-2.14225	-1.88276	-2.12252
I_929692	Protein of unknown function	0.000801075	-0.153799	-0.819459	-2.3921	-2.29996	-1.28567	-2.64849
CHIC2	Cysteine-rich hydrophobic domain 2, contains cysteine-rich hydrophobic motif which associates with membrane, palmitoylated, predicted to function in Ca2+-regulated exocytosis; fusion of the corresponding gene to ETV6 occurs in acute myeloid leukemias	0.000801075	-0.56135	-1.07849	-1.03597	-0.400569	-0.190383	-0.341613
SAT	Spermidine/spermine N1-acetyltransferase, catalyzes the rate limiting step of polyamine catabolism, promotes polyamine homeostasis, involved in oxidative stress and heat shock responses, modulates tumorigenicity and sensitivity to some anticancer drugs	0.000802139	0.68156	2.89546	2.7889	2.08167	2.04484	2.13336
GART	Phosphoribosylglycinamide formyltransferase, has glycinamide ribonucleotide transformylase and synthetase activities, as well as aminoimidazole ribonucleotide synthetase activity, involved in purine biosynthesis, inhibition inhibits colon carcinoma growth	0.000802139	0.387371	-0.216056	-1.0444	-0.358263	0.217321	-0.0314978
SMT3H1	Suppressor of mif two 3 1, a member of the ubiquitin-like family that may be involved in the structure or function of the kinetochore	0.000802667	-0.131153	0.36686	-0.255577	-0.413159	-0.941369	-1.18527
HSBP1	Heat shock factor binding protein 1, binds to active trimers of heat shock factor 1 (HSF1), negatively regulates the heat shock response by repressing HSF1 transactivating activity	0.000803192	-0.439033	0.990183	0.487153	0.669186	-0.342707	-0.478494
FE65L2	FE65-like 2 (amyloid precursor interacting protein), a protein that binds the intracellular domain of the Alzheimers beta-amyloid precursor protein (APP) and related proteins, member of the Fe65 protein family, contains two PID-PTB and a WW domain	0.000814324	-0.317099	-0.287061	-0.043002	0.392986	0.466339	0.214606
TAF7	TATA box binding protein (TBP) associated factor RNA polymerase II F 55kD, component of TFIID complex, transcriptional coactivator, interacts with activators SP1, YY1, CTF (NFIC), adenoviral E1A, and HIV-1 Tat	0.000814815	-0.87922	0.874305	0.77297	0.817497	0.280458	-0.395145
TMSNB	Protein with high similarity to thymosin beta 4 (rat Tmsb4x), which sequesters actin monomers thereby inhibiting actin polymerization an may function in neuronal remodeling and in controlling cell size and shape, member of the thymosin beta-4 family	0.000815303	-1.21635	0.359934	-0.150949	-0.0229491	-0.912748	-1.52759
FJX1	Four jointed box 1, protein with strong similarity to mouse Fjx1, which is a putative secreted protein that is expressed in restricted domains of the developing and adult brain and may play a role in neurogenesis	0.000821053	0.246548	-0.444015	-1.76227	-1.38096	-0.811024	-1.86686
FLJ22774	Protein containing eight leucine rich repeats, which mediate protein-protein interactions and a leucine rich repeat C-terminal cysteine rich domain, has a region of low similarity to a region of slit homolog 1 Drosophila (mouse Slit1)	0.000821522	-0.314288	-0.0501471	-0.00611996	1.08508	-0.0300861	0.250338
I_964413	Protein with very strong similarity to alpha actin (human ACTA1), which is a skeletal muscle-specific actin associated with myopathies upon gene mutation, member of the actin family, which are major cytoskeletal proteins	0.000824607	0.664032	0.0406794	-0.535844	-0.836128	-0.531859	-0.307302
PDE4DIP	Phosphodiesterase 4D interacting protein (myomegalin), a heart specific protein found in the cytoplasm and nucleus	0.000827676	-0.277969	-0.0354498	-0.924604	-0.991574	-1.22231	-1.52212
FER1L3	Fer-1 (C. elegans)-like 3 (myoferlin), member of the ferlin family of proteins, has similarity to C. elegans spermatogenesis factor fer-1, may modify the phenotype of muscular dystrophies, C2 repeats may play a role in calcium-mediated membrane fusions	0.000828125	0.10326	-0.409547	-1.41592	-1.77823	-1.21197	-1.89717
FLJ22344	Protein containing a C2 domain, which may be involved in calcium-dependent phospholipid binding, has high similarity to uncharacterized human FLJ11175	0.000828571	0.435181	0.0103895	-1.92346	-1.92268	-1.49512	-2.38311
PAFAH1B1	Platelet-activating factor acetylhydrolase (isoform 1b) alpha subunit (45kD), a noncatalytic subunit of a cytosolic heterotrimeric enzyme that inactivates platelet-activating factor; mutation of the gene causes lissencephaly and Miller-Dieker syndrome	0.000829897	0.184327	-1.10299	-0.896479	-0.238172	-0.130998	-0.431431
NT5E	5-Nucleotidase, a glycosyl phosphatidylinositol (GPI)-membrane anchored enzyme that catalyzes the hydrolysis of phosphate esterified at the 5 carbon of ribonucleotides and deoxyribonucleotides; mediates lymphocyte adhesion and T cell costimulation	0.000829897	-0.458992	0.0333087	-0.40583	-2.28341	-2.1249	-1.81647
RNASEHI	Ribonuclease HI large subunit, an intracellular ribonuclease that cleaves the RNA strand of RNA-DNA hybrids, predicted to be involved in Okazaki fragment degradation during DNA replication, upregulated during DNA replication	0.000829897	0.258402	0.270791	-0.146538	-0.385899	-0.833186	-1.147
I_957301	Protein of unknown function, has high similarity to uncharacterized mouse 2610528M18Rik	0.000841026	-1.14004	0.286622	-0.636438	-0.122645	-0.822676	-1.64099
FLJ13433	Member of the actin family, which are major cytoskeletal proteins, has low similarity to C. albicans Act1p, which is an actin that is involved in cell polarization, endocytosis, and other cytoskeletal functions	0.000841026	-0.725162	0.0113403	-0.344728	0.724854	0.0765136	-0.211737
MGC2745	Protein of unknown function, has a region of low similarity to a region of S. pombe Sin1p, which interacts with the stress-activated MAP kinase Sty1p and is required for mating and transcription of stress response genes	0.000846348	-0.52173	-0.40546	-1.2358	-1.96113	-1.34028	-1.46181
SFRS7	Splicing factor arginine serine rich 7, a splicing factor of the SR protein family containing an RNA binding domain (RBD) and a serine/arginine (SR) domain that is implicated in alternative pre-mRNA splicing	0.000846348	-0.271016	0.283241	-0.585256	-0.647527	-0.962324	-1.54799
ITPR2	Inositol 1,4,5-trisphosphate receptor type 2, ligand-sensitive intracellular calcium-release channel, mediates the influx of extracellular calcium by coupling to transient receptor potential channels via the actin cytoskeleton in platelets	0.000846348	-0.368782	-0.692071	-1.52909	-1.88905	-0.986825	-1.91448
USP1	Ubiquitin-specific protease 1, member of the ubiquitin-specific cysteine (thiol) protease family which removes ubiquitin from ubiquitin-conjugated proteins	0.000846348	-0.836682	-0.181224	-0.918742	-0.0440332	-0.939026	-1.91368
KATNA1	Katanin 1, an ATP-dependent microtubule-severing protein that mediates changes in microtubules occurring at mitosis; concentrated at the centrosomes and spindle poles	0.000846348	-0.816807	-0.695795	-0.571375	0.443548	-0.100704	-0.522848
FLJ23221	Protein of unknown function	0.000846348	-0.435262	0.249403	0.256026	0.719128	-0.236015	-0.27099
UBE1C	Ubiquitin-activating enzyme E1C, subunit of an E1 (ubiquitin-activating enzyme)-like complex, interacts with the amyloid precursor protein binding protein (APPBP1) to activate the ubiquitin-like protein NEDD8 and target CUL4A for NEDD8 modification	0.000846348	-0.90863	-0.237289	-1.16882	0.197173	-0.321598	-0.49214
C1orf8	Protein of unknown function, has strong similarity to uncharacterized mouse ORF18	0.000851117	-1.01902	0.0235549	-0.38589	0.553382	0.62889	0.538849
ITGA3	Integrin alpha 3, subunit of VLA-3 integrin, a receptor for collagen, laminin and fibronectin, plays a role in cell adhesion and migration, may play a role in the migration and invasion of melanoma cells	0.000851117	0.589086	-0.328388	-0.389202	-1.03657	-0.611804	-0.548709
MYO10	Myosin 10, a putative unconventional myosin motor protein, binds CLP (CALML3) in a calcium-dependent manner, may serve as a link between membrane signaling and the actin cytoskeleton	0.000851117	-0.253152	-2.13531	-2.1834	-1.3316	-1.4896	-1.93168
MGC11308	Protein of unknown function, has low similarity to uncharacterized C. elegans Y54G2A.4	0.000851117	0.490963	0.84418	1.34202	0.821496	0.390977	0.250184
CHD1	Chromodomain helicase DNA binding protein 1, contains DNA-binding chromo (chromatin organization modifier) domains and a SNF2-related helicase/ATPase domain, may play role in establishment or maintenance of chromatin structure	0.000851117	-1.60628	-1.64156	-1.18905	-0.179996	-0.445571	-1.14507
KHDRBS1	KH domain containing RNA binding signal transduction associated 1, binds SH2 and SH3 proteins and has roles in cell cycle progression and cell proliferation, binds RNA and is involved with replication of pathogenic viruses, may function in mRNA splicing	0.000851117	-0.214885	-0.751028	-2.04752	-0.829971	-0.169781	-1.17903
CAST	Calpastatin, inhibitor of the cysteine (thiol) protease calpain, involved in apoptosis, fertilization, and stress response, expression is downregulated in red blood cells of hypertensive patients and elevated in patients with acute lymphoblastic leukemia	0.000851485	-0.265047	-0.601179	-2.10595	-1.31626	-0.707692	-1.27014
NCOR1	Nuclear receptor corepressor 1, mediates ligand-independent inhibition of gene transcription by thyroid hormone and retinoic acid nuclear receptors, binding to HDAC3 may regulate histone acetylation, may play a role in hemopoiesis	0.00085258	0.0288834	-1.55525	-1.8746	-0.870983	-0.701778	-0.88076
RAB14	Ras-related GTP-binding protein 14, putative GTP binding protein and GTPase, induced in lung fibroblasts in response to endothelin treatment	0.00085258	-0.21858	-0.822331	-0.639958	0.528746	0.437309	0.105861
KIAA1085	Eukaryotic translation initiation factor 4E binding protein 3, a translational repressor that interacts with and inhibits EIF4E -dependent translation initiation	0.00085258	-0.304252	-2.01868	-1.12018	0.0242	0.0461639	-0.249018
RAB6KIFL	RAB6 interacting kinesin-like (rabkinesin 6), a putative kinesin-like microtubule motor protein, plays a role in cytokinesis and anaphase B, may play a role in vesicular transport	0.000860636	-0.450676	-0.960235	-1.46922	-1.08863	-1.68357	-2.57095
FLJ10352	Protein of unknown function	0.000860636	-1.23698	-2.06241	-2.18787	-0.524172	-0.848428	-1.9217
TMSNB	Protein with high similarity to thymosin beta 4 (rat Tmsb4x), which sequesters actin monomers thereby inhibiting actin polymerization an may function in neuronal remodeling and in controlling cell size and shape, member of the thymosin beta-4 family	0.000862981	-1.15001	0.383043	-0.191492	-0.0017644	-1.00345	-1.46964
LOC51185	Protein containing two ATP-dependent serine protease (LON) domains, has high similarity to uncharacterized mouse AF229032	0.000862981	-0.575329	-0.943321	-0.643301	0.588745	-0.0665732	0.23466
GGH	Gamma-glutamyl hydrolase, a lysosomal peptidase that hydrolyzes polygamma-glutamyl conjugates of folate and antifolates such as methotrexate, may be involved in methotrexate resistance in tumors	0.000862981	-1.39027	0.330609	-0.443804	-0.130624	-0.899272	-1.5718
IGFBP1	Insulin-like growth factor binding protein 1, member of a family of proteins that bind and modulate IGF1 activity, important in the regulation of glucose metabolism and glycemia, may contribute to growth retardation and impaired fetal brain development	0.000862981	-1.03825	-0.423257	-2.2237	-0.871299	-0.521141	-1.01927
GTF2F2	General transcription factor IIF 2 (30 kDa subunit), binds GTF2F1 to form general transcription factor IIF (which has pyrophosphatase activity), binds DNA, RNA polymerase II, and other activators, functions in transcriptional initiation and elongation	0.000862981	-0.369627	-0.869796	-2.21437	-1.44204	-0.980018	-1.68271
HNRPU	Heterogeneous nuclear ribonucleoprotein U (scaffold attachment factor A), contains an RGG box domain, binds both RNA and scaffold attached region DNA, may have roles in hnRNA structure or processing and apoptosis	0.000862981	0.223195	-0.442895	-0.603825	-0.284356	-0.43996	-0.754979
TRIM32	Tat interactive protein 72kDa (tripartite motif-containing 32), member of C3HC4 or ring finger family of zinc finger proteins, binds to the HIV Tat activation domain and mediates HIV-1 Tat biological activity	0.000862981	-0.886247	0.0876509	0.738079	0.797886	0.666099	0.731299
GOLGA4	Golgi autoantigen golgin subfamily a 4 (golgin-245), contains a novel Golgi-targeting GRIP domain, may function in vesicular transport from the trans-Golgi, vesicle biogenesis, or Golgi structural organization; autoantigen in Sjogrens syndrome patients	0.000863309	0.118492	-1.05935	-1.6065	-0.734023	-0.542441	-1.20921
KIF2	Kinesin-related protein, member of a family of microtubule-associated motor proteins that function in various forms of intracellular transport or in mitotic and meiotic spindle formation	0.000866348	-0.712563	-1.61401	-1.25302	-0.18804	-0.180807	-0.696033
MGC15912	Protein of unknown function	0.000866348	0.532438	0.779293	0.210704	-0.346537	0.206973	-0.00904942
FLJ21901	Protein of unknown function, has low similarity to uncharacterized human MGC5297	0.000866667	-0.315135	-0.356106	-0.665541	0.633068	0.126913	0.182416
RBM7	Protein containing an RNA recognition motif (RRM, RBD, or RNP), has a region of moderate similarity to a region of C. elegans SAP-49, which is a putative U2 snRNP-associated protein	0.000877069	-0.885335	-0.0210734	0.0298495	0.83816	0.232178	0.181253
INSIG1	Insulin induced gene 1, a protein putatively upregulated in regenerating liver and in differentiating adipocytes, may be involved in cell proliferation	0.000877069	-0.548307	-0.742106	-1.22023	-1.3146	-1.54745	-1.43478
EBP	Emopamil-binding protein, a sterol delta(8) isomerase that functions in cholesterol biosynthesis and binds neuroprotective agents, appears to be involved in skeletal development, as gene mutations cause the male lethal Conradi-Hunerman syndrome	0.000877069	-0.046078	0.223143	0.0551346	-0.145767	-0.705514	-0.711995
HIF1A	Basic helix-loop-helix transcription factor that contains a PAS domain, heterodimerizes with the Ah receptor nuclear translocator (ARNT) and mediates transcriptional responses to hypoxia and dioxin-signaling	0.000881119	-0.22513	-1.52143	-2.52926	-0.990817	-0.451091	-0.744577
I_963094	Protein containing a C3HC4 type (RING) zinc finger and two PDZ, DHR, or GLGF domains, which are found in signaling proteins, has a region of low similarity to a region of human MPDZ, which interacts with the C-terminus of the 5-HT2C receptor	0.000881119	-0.361621	-3.47883	-2.68776	-1.65099	-1.45398	-2.38442
I_1109334	Protein of unknown function	0.000881119	-0.180891	1.5699	0.790423	0.269987	0.530566	-0.0945443
CCNB2	Cyclin B2, a CDC2 kinase-associated cyclin that is involved in Golgi apparatus disassembly, may function in p53 (TP53) -mediated cell cycle arrest at the G2/M transition, may mediate cell cycle arrest by linking CDC2 with TGFbeta type II receptor (TGFBR2)	0.000881119	-0.667372	-1.27013	-1.85015	-1.43274	-2.04286	-3.50016
GU2	Protein with high similarity to RNA helicase II (human DDX21), which is an RNA helicase and an autoantigen in watermelon stomach disease, member of the DEAD or DEAH box ATP-dependent RNA helicase family, contains a helicase conserved C-terminal domain	0.000881119	-0.628604	-0.755938	-0.71613	0.388727	-0.0167932	-0.294877
CORO2B	Coronin actin-binding protein 2B, member of the Clipin family, may link the actin cytoskeleton to the plasma membrane via interactions with cytoskeletal elements such vinculin (VCL), may be important for neuronal cell motility and growth cone advance	0.000881119	0.145899	-0.733147	-1.54034	-1.56136	-1.02402	-1.40659
STXBP3	Syntaxin binding protein 3, binds syntaxin 4 (STX4), predicted to be involved in vesicle transport and docking and in neurotransmitter release	0.000884527	-1.09087	-1.2495	-0.901694	0.672548	0.0942063	-0.226879
I_964430	Protein containing a C3HC4 type (RING) zinc finger, and seven WD domains (WD-40 repeats), which may mediate protein-protein interactions, has weak similarity to transcription initiation factor TFIID subunit (human TAF2D)	0.000884527	-0.211512	-1.66879	-2.45725	-1.42427	-1.0168	-1.6718
CNAP1	Protein with low similarity to yeast LOC7, which is required for sister chromatid separation and segregation; a component of the condensin complex which includes CAP-E and CAP-C (1053947)	0.000884527	0.391814	-0.7894	-1.04079	-0.922881	-0.762361	-1.19789
FEN1	Flap structure specific endonuclease 1, multifunctional endonuclease and exonuclease that has roles in DNA replication and repair; interaction with PCNA stimulates nuclease activity, may be involved in trinucleotide repeat expansion-related diseases	0.000884527	-0.00506506	0.604135	-0.19818	-0.232348	-1.49896	-2.07433
I_1109307	Protein with high similarity to vitamin D-3 upregulated protein-1 (human VDUP1), which binds to and inhibits the activity of thioredoxin and may thereby contribute to cellular redox mechanisms associated with myeloid and macrophage differentiation	0.000894009	0.328829	2.14542	1.8018	2.11209	0.216881	-0.106098
CPR8	Cell cycle progression 8 protein, expression in S. cerevisiae overcomes a mating pheromone-induced G1 phase START arrest, suggesting a possible function as a cell cycle regulator that stimulates cell cycle progression, may regulate cell proliferation	0.000897494	-0.494214	0.136116	0.3194	1.56842	0.603836	-0.020162
EMP1	Epithelial membrane protein-1 (tumor-associated membrane protein), a member of the PMP22/EMP/MP20 family of membrane glycoproteins, plays a role in squamous cell differentiation	0.000897494	-0.267738	-0.804513	-2.36397	-1.57211	-1.05907	-1.81899
LOC51123	Protein of unknown function	0.000897494	0.0408888	-0.853429	-0.769378	0.40473	0.984031	0.655163
SEC24B	SEC24 related gene family member B, a member of the SEC24 family of vesicle trafficking proteins, interacts with SEC23A, predicted to be localized to COPII-coated vesicles and to be involved in the export of proteins from the endoplasmic reticulum	0.000897494	-0.664987	-1.82095	-1.08193	0.0202888	-0.0202454	-0.453727
CLTC	Clathrin heavy polypetide c, involved in endocytosis, may bind to endocytic proteins through an LLDLD consensus sequence, interacts with huntingtin interacting protein 1 (HIP1), amino terminus folds into a seven-bladed beta-propeller	0.000897494	0.180605	-0.844149	-1.82016	-0.856804	-0.390491	-0.582936
I_959242	Protein containing a FERM domain (Band 4.1 family), which link cytoplasmic proteins to membranes, has a region of moderate similarity to a region of mouse Mm.20852, which is a GTPase inhibitor	0.000897727	-0.318509	-1.77932	-1.07609	-1.67099	-0.580023	-1.16807
C20orf38	Protein of unknown function, has a region of high similarity to a region of LCB2 (serine palmitoyltransferase), which is a member of the aminolevulinate synthase superfamily, and catalyzes the first step in the formation of ceramide	0.000900677	0.266649	-0.414527	-1.02073	-1.43776	-0.757865	-0.835263
H2BFD	H2B histone family member D, a component of nucleosomes, along with core histones H2A, H3, H4 and DNA	0.000900677	0.997892	0.599103	-0.0365732	-0.749803	0.687579	1.23529
RANBP2L1	RAN binding protein 2-like 1, a protein with an FXFG nucleoporin motif that interacts with the RAN GTP-binding protein, localizes to the nuclear pore complex, and may be involved in nucleocytoplasmic transport	0.000900677	-1.05837	-0.896141	-0.85218	0.520662	-0.0368055	-0.814995
COL13A1	Alpha 1 subunit of type XIII collagen, a plasma membrane protein, may play a role in cell adhesion, eye development, and eye function	0.000900901	-0.854847	-0.513374	-1.90507	-2.74639	-2.85882	-3.34368
SMS	Spermine synthase, catalyzes the conversion of spermidine to spermine, requires decarboxylated S-adenosylmethionine as the cofactor, involved in polyamine metabolism, positive regulator of cell proliferation and intracellular protein degradation	0.000901345	-0.753995	-0.872199	-2.4033	-1.90732	-1.86736	-2.46843
USP6	Ubiquitin specific protease 6, contains a putative nucleic acid-binding domain, contributes to deubiquitination and may be involved in cell growth and maintenance; expressed in cancer cells	0.000901345	-0.606895	-2.60783	-1.89169	-0.815793	-0.399939	-1.21454
PALMD	Palmdelphin, may regulate intracellular signaling and interactions between the membrane and cytoskeleton	0.00090604	-0.3832	-2.26167	-2.43691	-1.28916	-1.12647	-1.29414
C21orf45	Protein with high similarity to uncharacterized mouse 2610039C10Rik	0.000908686	-0.213068	0.225722	-0.916206	-0.502491	-1.22702	-1.7692
ADSL	Adenylosuccinate lyase, catalyzes two steps in adenosine monophosphate biosynthesis; deficiency is associated with psychomotor retardation, epilepsy, and autism	0.000908686	0.471879	0.0179603	-1.22569	-0.209537	0.118927	0.00401059
LOC51092	Protein of unknown function, has high similarity to uncharacterized human FLJ20174	0.000908889	0.135509	0.104537	1.03589	1.71194	1.26078	1.19811
HSPC177	Protein of unknown function, has strong similarity to uncharacterized human LOC51612	0.000911308	-1.03187	0.284991	-0.2286	0.625607	0.143962	-0.0251069
LOXL2	Lysyl oxidase-like 2, scavenger receptor cysteine-rich family member, predicted to function in cellular senescence, cell adhesion, and play a role in the development of the placenta and early fetal membranes, upregulated in Werner syndrome fibroblasts	0.000911504	-0.344707	-0.757531	-1.03148	-1.41381	-2.33751	-2.94252
GOLGB1	Macrogolgin (giantin), a Golgi protein with heptad repeats and coiled-coil domains, may have a role in Golgi biogenesis and may act in endoplasmic reticulum to Golgi transport; an autoantigen in rheumatic diseases and some HIV infections	0.000921053	-0.0793029	-0.46838	-0.370249	0.433584	0.0193717	0.136046
BAG1	Bcl2 associated athanogene 1, inhibits apoptosis and is a negative regulator of heat shock protein chaperone activity; overexpression is associated with an improved prognosis for nonsmall cell lung cancer (NSCLC)	0.000921053	-0.311682	0.407396	0.639704	0.856982	0.918442	0.499682
PTK2	Focal adhesion kinase, non-receptor tyrosine kinase involved in integrin-mediated signaling and cellular adhesion, migration, chemotaxis, and proliferation, acts as an inhibitor of apoptosis; upregulation correlates with increased tumorigenicity	0.000921053	-0.260841	-1.70518	-2.44821	-1.96697	-1.50355	-2.28452
CPE	Carboxypeptidase E, a metalloprotease involved in the biosynthesis of peptide hormones and neurotransmitters, including insulin; mutation of the murine Cpe gene leads to late onset obesity, infertility and diabetes	0.000921053	-1.41103	0.347088	0.218882	1.09786	0.839937	0.858183
SNRPA1	Small nuclear ribonucleoprotein polypeptide A, component of the U2 snRNP particle which is a required constituent of the spliceosome	0.000921225	0.342646	0.155836	-0.972484	-0.641393	0.139123	-0.390114
E46L	Protein of unknown function, has strong similarity to uncharacterized rat Sca10	0.000921569	-0.176324	-0.354358	-1.71395	-1.26784	-1.12681	-1.40449
NBEA	Neurobeachin, a brain-specific cytosolic protein, contains a Beige/BEACH domain, and five WD domains (WD-40 repeats), which may mediate protein-protein interactions	0.000921569	-0.445549	-1.61708	-1.45068	-1.63975	-0.566779	-1.60851
TBK1	TANK-binding kinase 1, an IkappaB kinase, may form a ternary complex with TANK and TRAF2 to activate NFkappaB	0.000921739	-0.708839	-0.967045	-0.600675	0.57381	0.0560232	-0.186041
I_966001	Protein with high similarity to kruppel-like zinc-finger protein (mouse Mok2), which is associated with nuclear ribonucleoprotein components and binds both DNA and RNA, contains eight C2H2 type zinc finger domains, which bind nucleic acids	0.000922912	-0.26777	0.239388	0.150407	0.4633	-0.274926	-0.658589
LIF	Leukemia inhibitory factor, a multifunctional cytokine that regulates growth and differentiation of neuronal and other cell types, may promote embryo implantation; may act as a growth factor for some cancers and contribute to the pathogenesis of arthritis	0.000922912	0.475617	1.69107	-0.190721	0.26394	0.478865	0.0679723
NEU1	Neuraminidase 1 (lysosomal neuraminidase, sialidase 1), acts in catabolism of sialoglycoconjugates, forms a complex with beta galactosidase (GLB1) and cathepsin A (PPGB); deficiency is associated with sialidosis and galactosialidosis	0.000922912	0.576873	1.15644	1.58839	1.4406	0.940192	1.08717
HSPC150	Protein with high similarity to S. cerevisiae Ubc13p, which is a ubiquitin-conjugating (E2) enzyme involved in the S. cerevisiae Rad6 dependent post-replicative repair pathway, member of the ubiquitin-conjugating enzyme (E2) family	0.000922912	-0.794926	-0.162065	-1.33252	-0.540749	-1.24403	-2.17824
NR3C1	Glucocorticoid receptor, hormone-dependent transcription factor, acts through DNA and protein interactions, inhibits inflammation, regulates apoptosis and the immune response; variants are associated with glucocorticoid insensitivity and hypercortisolism	0.000922912	-0.460167	-2.36103	-1.73357	-0.683287	-0.24439	-0.661115
HSPC132	Protein of unknown function, has high similarity to uncharacterized S. pombe Spbc119.18p	0.000922912	0.202261	1.66948	1.87465	1.16062	1.69823	1.55084
I_928785	Protein of unknown function, has high similarity to uncharacterized human DJ465N24.2.1	0.000922912	-0.129015	2.12961	0.961953	0.463412	-0.222783	0.065721
GCLC	Glutamate-cysteine ligase catalytic subunit (gamma-glutamylcysteine synthetase), catalyzes the first step of glutathione synthesis, involved in oxidative stress response, deficiency is manifest as hemolytic anemia	0.000929487	-0.233998	-0.487255	-0.321646	0.989881	0.474287	0.123974
FKSG14	Protein with high similarity to SoxLZ-Sox6 leucine zipper binding protein in testis (mouse Solt), which binds SoxLZ/Sox6 and enhances SoxLZ/Sox6-mediated transcription activation along with calcium/calmodulin-dependent protein kinase IV (mouse Camk4)	0.000929638	-2.30765	-0.786366	-2.69029	-1.41587	-2.01165	-3.25703
ACYP1	Acylphosphatase 1 erythrocyte (common) type, an enzyme which hydrolyzes acyl phosphates, can also hydrolyze DNA and RNA, plays a role in phosphate metabolism	0.000934043	-1.66683	0.429131	-0.817694	-0.332828	-1.06104	-1.6393
KRTAP1.5	Member of the keratin B2 high sulfur family, which are cysteine-rich proteins that form hair fibers with keratin intermediate filaments, has strong similarity to uncharacterized human KRTAP1.3	0.000934183	0.414701	0.985492	-1.07275	-0.840854	0.0365735	-0.555088
LMO2	Lim domain only 2, a putative transcription factor of the rhombotin family consisting of two LIM domains, essential for erythropoiesis; gene is site of chromosomal translocations in T cell acute leukemia	0.000941296	-0.925765	-0.863232	-1.35935	0.17688	-0.806282	-1.0239
TMSNB	Protein with high similarity to thymosin beta 4 (rat Tmsb4x), which sequesters actin monomers thereby inhibiting actin polymerization an may function in neuronal remodeling and in controlling cell size and shape, member of the thymosin beta-4 family	0.000941296	-1.24149	0.309136	-0.229653	-0.0540158	-0.816275	-1.51457
CPR8	Cell cycle progression 8 protein, expression in S. cerevisiae overcomes a mating pheromone-induced G1 phase START arrest, suggesting a possible function as a cell cycle regulator that stimulates cell cycle progression, may regulate cell proliferation	0.000941296	-0.524201	0.0879647	0.306461	1.58975	0.605778	0.0883375
CHAF1B	Chromatin assembly factor 1 subunit B (p60), required for DNA replication dependent assembly of nucleosomes, involved in linking chromatin assembly to DNA repair; may contribute to the Down syndrome phenotype in a gene dosage dependent manner	0.000941296	-0.113923	-0.28908	-0.622418	0.22955	-0.399597	-1.23432
RILP	Rab-interacting lysosomal protein, binds Ras-related GTP-binding protein 7 (RAB7), may act with RAB7 to induce recruitment of dynein-dynactin motor complexes and regulate late endocytic traffic	0.000941296	0.167835	0.309271	0.619119	0.856052	1.03121	1.18976
I_1152023	Protein with very strong similarity to phosphodiesterase 8A (human PDE8A), which is a cAMP-specific phosphodiesterase that may function in signal transduction during penile erection, member of the 3,5-cyclic nucleotide phosphodiesterase family	0.000941296	-0.588971	-0.943111	-2.20707	-1.09097	-0.894169	-1.43204
I_1152011	Protein of unknown function, has very strong similarity to uncharacterized human LHFPL2	0.000941296	-0.59339	-2.31622	-1.86526	-1.2859	-1.30093	-1.52412
LIMK1	LIM kinase 1, a serine/threonine kinase with two LIM domains, mediates signaling from Rho to the actin cytoskeleton via phosphorylation of cofilin (CFL1), involved in T cell chemotaxis, activated during mitosis and may regulate cell cycle progression	0.000941296	0.73311	-0.340647	-0.972726	-0.996421	-0.362364	-0.492298
ANLN	Aniline, an actin binding protein that interacts with cleavage furrow proteins such as septins and may play a role in cytokinesis	0.000941296	-0.703774	-1.47714	-2.78631	-2.14345	-2.33339	-3.35201
P4HA2	Alpha 2 subunit of prolyl 4-hydroxylase, catalyzes the formation of 4-hydroxyproline in collagens	0.000941296	-0.646936	-1.00932	-0.937229	0.128596	-0.609323	-1.04897
NMU	Neuromedin U, agonist of G protein-coupled receptors GPR66 and NMU2R, induces Ca2+ mobilization, likely regulates smooth muscle contraction, and may function as an immunoregulatory molecule; precursor is likely processed into multiple bioactive peptides	0.000941296	-0.848462	-0.208568	-0.546023	-0.5219	-1.24508	-1.96305
FLJ20071	Protein of unknown function	0.000941296	0.283532	-0.588523	-1.77784	-1.78689	-1.25723	-1.59809
TOPK	PDZ-binding kinase, a serine-threonine kinase active during mitosis which binds PDZ domain-containing proteins, also activates p38 MAP kinase, may be involved in cell cycle regulation, lymphoid cell activation, and spermatogenesis	0.000941296	-1.03952	-0.456026	-1.79524	-1.46105	-2.43469	-3.35419
CAPN7	Member of the calpain family of cysteine proteases that has two calpain large subunit domain IIIs, has a region of low similarity to a region of calpain I (human CAPN1), which is a catalytic subunit of the calcium-dependent cysteine protease mu-calpain	0.000941296	-0.637953	-1.41234	-1.12423	0.396122	0.196922	-0.389757
FARP1	FERM ARHGEF/RhoGEF and pleckstrin domain protein 1, a putative cytoskeletal RHO guanyl-nucleotide exchange factor, contains ezrin-like, Dbl homology, and pleckstrin homology domains, predicted to play a role in the regulation of microfilament organization	0.000941296	0.235221	-0.0701603	-0.421175	-1.26674	-1.07706	-1.30833
RCN2	Reticulocalbin 2, an endoplasmic reticulum calcium-binding protein that interacts with the papillomavirus E6 protein and may be important for E6 oncogenicity	0.000941296	-0.868264	0.393953	-0.141717	0.0765525	-0.480727	-0.828426
HERPUD1	Homocysteine-inducible endoplasmic reticulum stress-inducible ubiquitin-like domain member 1, a member of the ubiquitin family, an integral membrane protein of the endoplasmic reticulum, involved in the unfolded protein stress response	0.000941296	2.07851	0.492673	0.537559	1.0079	0.098599	0.0901833
BCAS2	Breast carcinoma amplified sequence 2, a putative splicing factor associated with the spliceosome complex and upregulated in breast cancer cell lines	0.000941296	-0.134741	0.437878	0.243759	0.73381	0.410282	0.0517409
LOC51580	Member of the recombination signal-sequence binding protein family that acts as a transcription factor, binds to the NFkB site of major histocompatibility complex (MHC) class I genes	0.000941296	-0.77746	-2.26452	-2.77305	-1.62797	-1.93754	-2.43162
HSPB1	Heat shock 27kD protein 1, a member of the small heat shock protein family that plays a role in thermotolerance and functions as a chaperone and negative regulator of apoptosis, may have a role in drug resistance	0.000941296	0.740099	0.427809	0.714986	0.36581	1.34384	1.7134
I_960122	Protein containing three leucine rich repeats, which mediate protein-protein interactions, has a region of low similarity to a region of S. cerevisiae Ccr4p, which is a component of the CCR4 transcriptional complex	0.000941296	0.608941	0.107356	0.185563	-0.396222	-0.306888	-0.0558586
DJ742C19.2	Phorbolin 2, an uncharacterized protein with moderate similarity to APOBEC1L and murine Aid	0.000941296	-0.516612	0.11864	-0.329277	-0.365829	-0.830269	-2.29543
FUT8	Fucosyltransferase 8 (alpha (1,6) fucosyltransferase), plays a role in asparagine-linked oligosaccharide synthesis, may play a role in carcinogenesis	0.000941296	0.0964234	-1.61487	-2.78643	-2.03488	-1.75605	-2.41946
ACTA2	Alpha actin 2, an aortic smooth muscle-specific actin that is a part of the contractile apparatus, a marker of smooth muscle cell differentiation, may play a role in wound contraction by myofibroblasts	0.000943434	0.800522	0.553048	0.636001	-0.339739	1.11072	1.56124
CCNA2	Cyclin A2, a member of the cyclin family of CDK regulatory subunits that binds CDK2 and CDC2 to promote cell cycle G1/S and G2/M phase transition; misregulation promotes aneuploidy and cancer	0.000946215	-0.706832	-1.03921	-1.38353	-1.07643	-1.85674	-2.26941
FLJ20436	Protein of unknown function	0.000946215	-0.711248	0.438117	0.065102	0.353738	0.162841	-0.0255827
C1S	Complement component 1 (s subcomponent), serine protease involved in activation of the classical complement cascade, cleaves components C2 and C4; mutation of corresponding gene is associated with a lupus erythematosus-like syndrome and severe infections	0.000946215	-0.609897	0.304326	0.493593	0.927054	0.0217712	-0.328258
POLR2B	RNA polymerase II polypeptide b, a subunit of RNA polymerase II that mediates stimulation of RNA polymerase II by specific transcriptional coactivators, including BRCA1 and VP16	0.000946215	-0.3623	-0.488125	-1.12113	-0.00906313	-0.498652	-0.534756
ADK	Adenosine kinase, catalyzes conversion of adenosine to AMP and thereby regulates intracellular and extracellular concentration of adenosine, an effector molecule that regulates a variety of pharmaceutically important processes	0.000946215	-0.281754	-0.0973479	-0.860189	-1.49005	-2.11906	-1.65647
FLJ11116	Protein containing four WD domains (WD-40 repeats), which likely mediate protein-protein interactions	0.000946215	-0.648524	-1.22785	-0.884361	-0.022329	-0.194461	-0.443363
ADAM12	Meltrin alpha, member of the metalloproteinase-disintegrin family, metalloproteinase involved in cell adhesion and muscle cell differentiation and fusion	0.000946215	-0.54669	-0.730897	-1.74208	-2.49828	-2.18257	-2.89778
NDUFB2	NADH dehydrogenase (ubiquinone) 1 beta subcomplex 2, a subunit of the first mitochondrial respiratory chain multiprotein complex that transports electrons from NADH to ubiquinone during oxidative phosphorylation	0.000946429	-0.792282	0.32456	0.108722	0.555703	0.12082	0.271875
NUDT1	MutT homolog 1 (8-oxo-dGTPase), a 7,8-dihydro-8-oxoguanine-triphosphatase of the mutT family that hydrolyzes free 8-oxoguanine and oxidized adenine nucleotide triphospates produced by oxidative damage	0.000946429	0.111727	0.457941	0.414966	-0.391356	-0.838834	-0.951279
PDP	Protein with strong similarity to pyruvate dehydrogenase phosphatase 1 (rat PDP1), which is an isoenzyme that dephosphorylates and reactivates the pyruvate dehydrogenase complex, member of the protein phosphatase 2C family	0.000950495	-0.20575	-0.0873794	-0.0185148	0.0809765	0.76864	1.14127
PMAIP1	Phorbol-12-myristate-13-acetate(PMA)-induced protein 1, a likely immediate early response gene; highly expressed in adult T-cell leukemia cells	0.000954545	1.38369	3.50816	2.15122	1.31619	1.17523	1.04813
MELK	Protein containing two C-terminal kinase associated domain 1 and two protein kinase domains, has low similarity to microtubule-MAP-affinity regulating kinase (rat LOC60328), which is a serine-threonine kinase that influences microtubule stability	0.000954635	-0.943841	-1.89906	-3.01312	-1.80266	-2.16086	-3.25676
COPB	Coatomer protein beta, component of non-clathrin-coated vesicles essential for membrane trafficking, binds to HIV-1 Nef protein	0.000954724	-0.511654	-0.887332	-1.18309	0.371744	0.199809	-0.20312
FOXC2	Forkhead box C2, transcriptional activator, modulates adipocyte metabolism, involved in skeletal and heart development, may protect against type 2 diabetes; mutation in the corresponding gene is linked to hereditary lymphedema-distichiasis syndrome	0.000964637	-0.336282	-0.00534641	-2.03123	-1.70508	-1.43441	-1.92991
EXT1	Exostoses 1, forms a glycosyltransferase complex with EXT2 that catalyzes the polymerization of heparan sulfate glycosaminoglycans; gene mutation is detected in hereditary multiple exostoses and, with TRPS1 mutation, is involved in Langer Giedion syndrome	0.000968627	-0.199342	-2.38927	-2.20122	-1.90276	-1.75857	-1.84619
PMAIP1	Phorbol-12-myristate-13-acetate(PMA)-induced protein 1, a likely immediate early response gene; highly expressed in adult T-cell leukemia cells	0.000970646	1.37229	3.63598	2.20734	1.31924	1.15024	1.05203
FLJ22415	Protein containing two immunoglobulin (Ig) domains, has low similarity to coxsackievirus and adenovirus receptor (human CXADR), which mediates viral attachment to the cell surface and may play a role in the progression of bladder cancer	0.000974659	0.0944137	-0.395787	-1.08053	-1.24079	-1.05035	-1.06034
FLJ20752	Protein with low similarity to asparagine synthases	0.000974659	-0.284221	1.00091	0.718112	0.646507	-0.0246591	-0.353621
ITGB1	Integrin beta 1, involved in extracellular matrix interactions and signal transduction, plays roles in cell adhesion, migration, proliferation and development, may be involved in tumor metastasis	0.000974708	-1.0813	-0.197639	-0.498283	-1.11831	-1.84999	-1.59046
SMC2L1	Structural maintenance of chromosomes 2 yeast - like 1, core component of the condensin complex, may be involved in the initiation of mitotic chromosome condensation	0.000974757	-1.02421	-0.686646	-2.0081	-0.926248	-1.39875	-2.29502
RANBP2	RAN binding protein 2, binds RAN-GTP at the cytoplasmic face of nuclear pores, also functions as a chaperone for red and green opsin molecules	0.000974806	-0.175067	-1.28951	-0.786811	0.371742	0.28707	-0.255489
dJ55C23.6	Protein with weak similarity to rat Slc18a3, which is a vesicular acetylcholine transporter that plays a role in transport of the neurotransmitter acetylcholine and is important for cholinergic neurotransmission	0.000978723	0.0370288	0.0178982	-0.196943	0.937377	0.793494	0.511426
IER3	Immediate early response 3, a radiation inducible protein that may regulate cell growth, apoptosis, and T cell homeostasis, may also play a role in keratinocyte growth and differentiation	0.000982659	1.69673	1.01446	-1.21556	-0.276836	-0.108147	0.44624
PMPCB	Mitochondrial processing peptidase beta subunit, may dimerize with alpha subunit (alpha MPP) to process nuclearly-encoded mitochondrial precursors	0.000982659	-0.522109	-0.496192	-1.414	0.152854	-0.0957474	-0.423818
I_957301	Protein of unknown function, has high similarity to uncharacterized mouse 2610528M18Rik	0.000986539	-1.29352	0.138453	-0.778998	-0.114144	-0.77578	-1.69732
FLJ10983	Member of the phosphoglucomutase and phosphomannomutase family	0.00098855	-0.832992	-0.398666	-1.06384	0.458743	0.220966	-0.27707
I_932383	Protein containing a RhoGAP (GTPase activator protein) domain, and a pleckstrin homology (PH) domain, which mediate protein-protein and protein-lipid interactions, has a region of low similarity to a region of rho GTPase activating protein (human ARHGAP1)	0.00098855	-0.0152182	-1.21531	-0.801433	-1.49685	-1.18752	-0.899213
I_928877	Protein of unknown function	0.00098855	0.771808	0.33834	0.524336	0.111247	2.79903	1.87609
PLOD2	Procollagen-lysine (2-oxoglutarate 5-dioxygenase (lysine hydroxylase) 2), stimulates collagen crosslinking through the formation of hydroxylysine	0.00098855	-0.784474	-0.776227	-1.25329	-1.53313	-2.13418	-2.83579
H2BFH	H2B histone family member H, a component of nucleosomes, along with core histones H2A, H3, H4 and DNA	0.000996219	0.472964	0.408154	0.557504	-0.67789	0.291659	0.841552
CAC-1	Protein of unknown function, has high similarity to uncharacterized mouse AI507302	0.000996219	-0.0944251	0.539016	0.364565	-0.0945721	-0.663498	-1.20871
H2AFP	H2A histone family member P, a component of nucleosomes, along with core histones H2B, H3, H4 and DNA	0.000996219	0.254122	0.508281	0.517061	0.29532	-0.274314	1.65441
GPNMB	Glycoprotein (transmembrane) nmb, an integral membrane glycoprotein that is highly expressed in melanoma cell lines of low metastatic potential, may play a role in retardation of growth and attenuation of metastasis	0.000996219	-0.171055	0.193155	0.384532	0.8616	-0.319134	-0.916576
EGR3	Early growth response 3, member of the Egr family of immediate early transcription factors, induced by light in the suprachiasmatic nucleus (SCN); deletion of murine Egr3 results in higher perinatal mortality and multiple muscle development disorders	0.000996219	1.86591	1.41617	0.411311	0.230243	-0.365907	0.0781662
CCNA2	Cyclin A2, a member of the cyclin family of CDK regulatory subunits that binds CDK2 and CDC2 to promote cell cycle G1/S and G2/M phase transition; misregulation promotes aneuploidy and cancer	0.000998117	-0.618735	-1.16275	-1.4092	-1.07897	-1.62622	-2.55112
RAB31	RAB31 member RAS oncogene family, a GTPase that may be involved in vesicle transport	0.000998117	0.119525	-0.361553	-1.60927	-1.57113	-1.36286	-1.14695
TMSNB	Protein with high similarity to thymosin beta 4 (rat Tmsb4x), which sequesters actin monomers thereby inhibiting actin polymerization an may function in neuronal remodeling and in controlling cell size and shape, member of the thymosin beta-4 family	0.000998124	-1.35192	0.402077	-0.00964869	-0.0164343	-0.89009	-1.61921
DLG1	Discs large homolog 1, a member of the membrane-associated guanylate kinase (MAGUK) family that has structural and signaling roles, localizes to regions of cell-cell contact, inhibits cell growth possibly through interaction with tumor suppressor proteins	0.000998124	-0.700678	-1.76924	-2.60835	-1.87854	-1.6047	-2.22661
KIAA0997	Protein containing ten C2H2 type zinc finger domains and two BTB (BR-C, ttk and babor) or POZ (Pox virus and zinc finger) domains, has weak similarity to zinc finger protein 151 (pHZ-67, human ZNF151), which is a transcriptional activator	0.001	-0.0930569	2.18897	0.271615	-0.236948	-0.23216	-0.371305
H2AFA	H2A histone family member A, a component of nucleosomes, along with core histones H2B, H3, H4, and DNA	0.001	0.15825	0.100368	0.467348	-0.33634	0.394037	1.14471
FLJ10652	Protein of unknown function	0.00100187	-0.527602	0.305507	-0.0139805	0.636337	0.547416	0.176202
RRP40	Protein with moderate similarity to S. cerevisiae Rrp40p, which is a protein involved in ribosomal RNA processing and a component of the exosome complex responsible for 3 end processing and degradation of many RNA species	0.00100372	-0.467148	-0.92354	-1.04663	-0.10957	-0.215798	-0.685479
FLJ10156	Protein of unknown function	0.00100928	-0.361693	0.153384	-0.571445	-0.693926	-0.997395	-2.00757
PBX3	Pre-B-cell leukemia transcription factor 3, a homeodomain DNA-binding protein that binds to consensus enhancer sequences as a monomer, homodimer, or heterodimer with heterologous homeodomain proteins, exhibits latent oncogenic potential	0.00100928	-0.410062	-1.74713	-1.82173	-1.85827	-1.29078	-1.76563
C1orf24	Protein of unknown function, has high similarity to uncharacterized rat Niban	0.00101481	0.328257	-0.192821	-0.142474	-1.25505	-0.927467	-1.3681
PDZ-GEF1	Protein containing a RasGEF domain, contains a PDZ (DHR, GLGF) domain, which target signaling proteins to membranes	0.00101657	-0.889037	-2.45165	-1.7303	-0.563656	-0.737677	-1.61497
KIAA0750	Protein containing a calponin homology (CH) domain, which bind actin, and LIM domains, which may mediate protein-protein interactions, has a region of low similarity to a region of alpha actinin 2 (mouse Actn2)	0.00101657	0.562461	-0.413919	-1.14303	-1.34144	-0.597028	-0.819883
HYPK	Huntingtin interacting protein K, interacts with huntingtin (HD), association with huntingtin (HD) may be altered in Huntingtons disease	0.00101657	1.02748	0.953941	1.00927	0.451975	1.15451	1.42271
NOTCH2	Notch (Drosophila) homolog 2, a transcriptional co-activator of the Notch family of receptors, interacts with MAML1, functions in apoptosis induction and possibly in skeletal development, constitutive activation may contribute to neoplastic transformation	0.00102569	0.266283	-0.933846	-1.84181	-1.30494	-0.862525	-1.68279
I_957873	Protein of unknown function, has high similarity to uncharacterized mouse 9130413I22Rik	0.00102569	-0.291253	0.874021	0.58405	0.84364	0.235219	0.162846
I_943969	Protein with high similarity to nucleosome assembly protein 1-like 4 (human NAP1L4), which is a histone chaperone which functions in the transfer of core and linker histones to DNA, member of the nucleosome assembly protein (NAP) family	0.00103473	-0.34159	-0.353575	-1.74382	-0.63157	-0.396704	-0.921861
MDM1	Nuclear protein double minute 1, has high similarity to mouse Mdm1, which is a nuclear protein whose corresponding gene is amplified in transformed mouse cells	0.00103473	-0.495804	-0.0995033	0.00212135	0.422385	-0.398479	-0.84795
COL13A1	Alpha 1 subunit of type XIII collagen, a plasma membrane protein, may play a role in cell adhesion, eye development, and eye function	0.0010361	-0.866746	-0.472616	-1.87314	-2.71981	-2.92887	-3.13696
TMSNB	Protein with high similarity to thymosin beta 4 (rat Tmsb4x), which sequesters actin monomers thereby inhibiting actin polymerization an may function in neuronal remodeling and in controlling cell size and shape, member of the thymosin beta-4 family	0.0010361	-1.23462	0.298695	-0.294442	-0.0029286	-0.887933	-1.67415
OPA1	Optic atrophy 1, a putative dynamin-related GTPase localized to mitochondria, may play a role in mitochondrial biogenesis and organization; mutations in the corresponding gene cause autosomal dominant optic atrophy	0.0010361	-0.264793	-0.882179	-1.93995	-0.649067	-0.995816	-1.1749
PMAIP1	Phorbol-12-myristate-13-acetate(PMA)-induced protein 1, a likely immediate early response gene; highly expressed in adult T-cell leukemia cells	0.0010361	1.46405	3.56162	2.20986	1.28077	1.08615	1.28316
LOC51319	Protein of unknown function	0.0010361	-0.198735	-0.384216	-1.04775	-2.03673	-1.19371	-1.75488
ELL2	RNA polymerase II elongation factor 2, increases the rate of transcription by RNA polymerase II by suppressing transient pausing	0.0010361	-0.783437	-1.48635	-1.54352	-0.369185	-0.12375	-0.409936
GRB14	Growth factor receptor bound protein 14, binds insulin receptor (INSR), adaptor protein containing a PH domain, an SH2 domain, and an SH3-binding site, involved in signaling from insulin- and growth factor-receptors	0.0010361	-0.241454	-0.0160079	-1.17712	-1.14814	-0.673172	-1.4204
CAMLG	Calcium-modulating cyclophilin ligand, a cyclophilin B (human PPIB) binding protein that mediates calcium influx, activates early immune response transcription factors, and may be involved in regulating capacitative calcium signaling pathways	0.00104685	0.0260818	0.850435	0.63028	1.25247	0.516073	0.316184
LOC51182	Member of the Hsp70 family, which are stress-induced protein chaperones, has low similarity to S. cerevisiae Ssa3p, which is a heat-induced cytoplasmic chaperone not expressed under optimal conditions	0.00105755	-0.841652	-0.294164	-1.14596	-0.199652	-0.978335	-1.64161
CCT2	Chaperonin containing T-complex polypeptide-1 (TCP1) subunit 2, the beta subunit of the chaperonin containing complex (CCT), plays a role in the folding of cytosolic proteins, may be required for the proper folding of cyclin E	0.00106284	-0.190577	0.186809	-0.955596	0.0476184	0.207677	-0.361887
PMAIP1	Phorbol-12-myristate-13-acetate(PMA)-induced protein 1, a likely immediate early response gene; highly expressed in adult T-cell leukemia cells	0.00106452	1.38733	3.5759	2.0453	1.35428	1.10638	1.11983
COL13A1	Alpha 1 subunit of type XIII collagen, a plasma membrane protein, may play a role in cell adhesion, eye development, and eye function	0.0010805	-0.802968	-0.487015	-1.89306	-2.77613	-2.86294	-3.17185
H2AFL	Testis specific H2A histone family, a member of the H2A histone family of proteins that compact DNA into nucleosomes	0.00108363	0.129976	0.256731	0.032059	-0.257042	1.31018	2.20722
I_960077	Member of the tropomyosin family, which are contractile proteins	0.00108363	0.270649	0.194783	-1.29878	-1.01252	-0.567792	-0.277765
BTG1	B-cell translocation gene 1, antiproliferative factor and transcription coactivator that interacts with homeodomain protein HOXB9 and CCR4-associated factor 1 (CNOT7); corresponding gene is involved in a chromosomal translocation in B cell leukemias	0.00108363	0.483643	1.25118	0.829678	0.782306	1.31636	1.64673
VATI	Vesicle amine transport protein 1 homolog, member of the superfamily of medium chain dehydrogenases-reductases, abundant membrane protein of cholinergic synaptic vesicles	0.00108526	0.776145	0.220307	0.779435	0.624558	1.10775	1.20858
I_929113	Protein with very strong similarity to ribonucleotide reductase induced by p53 (human p53R2), which is involved in the p53 (TP53) checkpoint for damaged DNA repair, member of the ribonucleotide reductase small subunit family	0.00109187	-0.0879508	0.0140523	0.435464	1.14113	1.91463	1.47913
ERP70	Protein disulfide isomerase related protein (calcium-binding protein, intestinal-related), an endoplasmic reticulum protein that is involved in protein secretion and may play a role in the signal transduction pathway for priming neutrophils	0.00109187	0.0389149	0.288615	0.663497	-0.182866	-0.660246	-1.11043
DEK	DEK oncogene, transcription factor, alters chromatin topology, interacts with an HIV-2 enhancer; fusion of the corresponding gene to CAN is seen in acute myeloid leukemia, and autoantigens are present in patients with juvenile rheumatoid arthritis	0.00109187	-0.983628	-1.2	-2.47445	-0.813241	-1.25431	-2.14275
MRPL24	Mitochondrial ribosomal protein L24, a putative component of the mitochondrial large ribosomal subunit, may function in protein biosynthesis	0.00110211	0.598254	0.384363	0.236937	-0.418875	0.0437194	0.34495
NPC1	Niemann-Pick disease type C1, a lysosomal sterol transporter involved in cholesterol metabolism; mutation of the corresponding gene causes Niemann-Pick type C1 disease and mutation of mouse Npc1 causes a disease like Niemann-Pick type C1 disease	0.00110211	0.468968	-0.470121	-0.692277	-0.695888	-0.163106	-0.369433
I_957454	Member of the copper type II ascorbate-dependent monooxygenase family containing copper type II C-terminal and dopamine beta-monooxygenase N-terminal (DOMON) domains, has low similarity to dopamine beta-hydroxylase (human DBH)	0.00110369	-0.428069	0.209984	0.115708	-0.657499	-1.18699	-1.46853
TMSNB	Protein with high similarity to thymosin beta 4 (rat Tmsb4x), which sequesters actin monomers thereby inhibiting actin polymerization an may function in neuronal remodeling and in controlling cell size and shape, member of the thymosin beta-4 family	0.00112632	-1.33037	0.291398	-0.22738	-0.0452462	-0.864283	-1.67178
PBEF	Pre-B cell colony-enhancing factor, a cytokine that synergizes the colony formation activity of stem cell factor (KITLG) and interleukin 7 (IL7) in early B-lineage cells; may play a role in infection-induced preterm birth and primary colorectal cancer	0.0011296	-0.392416	-1.30938	-2.48553	-0.895441	-0.289491	-0.543315
I_959498	Protein of unknown function	0.00113739	0.234367	-0.971509	-0.114089	1.55067	0.512307	1.359
RBMS1	RNA binding motif - single stranded interacting protein 1, binds to a MYC transcriptional enhancer/DNA replication origin site, binds to DNA polymerase alpha and stimulates polymerase activity	0.00113739	0.0401334	-1.78354	-1.75819	-0.965235	-1.13706	-1.03339
LXN	Latexin, a putative tissue carboxypeptidase inhibitor, may be a molecular marker for neocortical regional specification	0.00113739	-0.918353	-0.205829	-0.568046	1.0145	0.295667	0.427458
CTNNAL1	Catenin (cadherin-associated protein), alpha-like 1, a putative member of the catenin family of cadherin-binding proteins that links cadherins to the cytoskeleton, ubiquitously expressed	0.00113739	-0.379995	-0.150963	-1.78866	-1.40641	-0.990945	-1.28338
PMAIP1	Phorbol-12-myristate-13-acetate(PMA)-induced protein 1, a likely immediate early response gene; highly expressed in adult T-cell leukemia cells	0.00114062	1.36893	3.49073	2.25245	1.29838	1.12004	1.05547
I_1000171	Protein of unknown function, has moderate similarity to a region of nucleosome assembly protein 1-like 4 (human NAP1L4), which is a histone chaperone that functions in the transfer of core and linker histones to DNA and is involved in nucleosome assembly	0.00114237	-0.214326	1.30737	1.69269	1.46244	0.655438	0.392485
STCH	Stress 70 protein chaperone microsome-associated, a calcium-inducible stress 70 protein chaperone ATPase and putative ATP-binding protein that may play a role in the stress response	0.00114237	-0.379624	0.404828	0.189708	0.619529	-0.198773	-0.397895
RTVP1	Glioma pathogenesis-related protein, has similarity to the testis-specific protein TPX1 and also to plant pathogenesis-related proteins and the vespid venom allergen antigen-5, expressed at high levels in glial tumors	0.00114237	-1.02188	-0.151166	-0.698256	-1.05803	-1.4302	-2.20196
LOC152217	Protein of unknown function	0.00114237	0.108594	1.93212	1.4376	0.629422	0.357891	0.486087
COL6A3	Type VI collagen (alpha 3 subunit), extracellular matrix structural protein involved in connective tissue and muscle development; may be regulated by TGFB1; mutation of the corresponding gene causes autosomal dominant Bethlem myopathy	0.00114237	-0.00368018	-0.700452	-0.910212	-1.57362	-1.82657	-1.73558
SCYA2	Cytokine A2, CC chemokine that attracts monocytes, memory T-cells, natural killer cells and endothelial cells, plays a role in the inflammatory response to infection and in inflammatory diseases including arthritis, multiple sclerosis and atherosclerosis	0.00114237	0.739981	0.642652	-2.2366	-0.599176	-0.979894	-1.93803
ZNF179	Zinc finger protein 179, a member of the RING finger protein family that contains alanine rich and glycine rich domains at the C-terminus; may play a role in Smith-Magenis syndrome	0.00114237	0.202855	-0.0925967	0.445015	1.51169	1.23035	1.32665
CDC45L	Cell division cycle 45 like, associates with ORC2L, MCM7, and POLA2, predicted to be involved in the initiation of DNA replication; corresponding gene is located in a chromosomal region frequently deleted in DiGeorge syndrome	0.00114237	-0.680569	-0.113058	-1.13011	-0.451529	-1.18645	-2.42973
SLC16A2	X-linked PEST-containing transporter (solute carrier family 16 member 2), a member of a family of monocarboxylic acid transporters, expressed in a variety of tissues	0.00114237	-0.0533396	-0.536656	-0.629175	-0.858535	-1.17892	-1.77452
ASS	Argininosuccinate synthase, catalyzes the ATP-dependent ligation of citrulline to aspartate to form argininosuccinate in the urea cycle; mutation of the corresponding gene is detected in classical citrullinemia	0.00114237	0.827439	0.584135	0.54079	-0.142271	0.49823	0.834266
LOC51053	Geminin, an inhibitor of DNA replication that may regulate the DNA replication process by inhibiting inappropriate firing of the replication origin through binding to CDT1	0.00114237	-0.812692	0.58258	-0.43894	0.198608	-0.703996	-1.58008
I_1000604	Protein with strong similarity to ischemia-responsive 94 kDa protein (rat Rn.29989), which is a heat shock protein and is involved in the oxidative stress response and in the response to transient forebrain ischemia, member of the Hsp70 family	0.00114237	0.51026	-0.108481	-0.786367	-0.000971868	0.50351	0.484835
CREG	Repressor of transcriptional activation and transformation by the adenovirus E1A protein, binds the general transcription factor TBP and the tumor suppressor pRb (RB1), involved in transcriptional control of cell growth and differentiation	0.00114237	-0.642404	0.304123	0.0750983	0.252304	-0.493516	-0.61645
DKFZp434E2220	Protein of unknown function	0.00114237	-0.986624	-0.324554	-0.386519	0.707819	0.308256	-0.388317
SB52	Protein with strong similarity to glucosamine-6-phosphate deaminase (oscillin, human GNPI), which catalyzes the conversion of glucosamine-6-phosphate to fructose-6-phosphate in glucosamine catabolism, member of the glucosamine-6-phosphate isomerase family	0.00114765	-0.678257	-0.0301593	-0.256608	0.265105	-0.436305	-0.888779
KPNA2	Karyopherin alpha 2 (importin alpha 1), subunit of the NLS (nuclear localization signal) receptor, binds to the NLS and plays a role in nuclear docking and import of proteins into the nucleus, may facilitate entrance of Epstein-Barr virus into the nucleus	0.00114765	0.00353898	-0.695357	-1.44591	-1.22866	-1.45986	-1.8302
SCYA3L1	Small inducible cytokine A3-like 1, a chemokine that activates the chemotaxis of neutrophils, eosinophils, lymphocytes, and monocytes, prevents infection of peripheral blood mononuclear cells by HIV-1	0.00114765	1.18185	0.633291	-0.477794	-0.744531	-0.250009	-0.624433
CD59	CD59 antigen (protectin), plasma membrane-secreted protein, inhibits formation of the membrane attack complex and protects against complement-mediated cell lysis, acts as a T-cell co-activator, may contribute to tumor cell escape from immune surveillance	0.00114765	-0.680893	-0.183067	-0.748835	-0.499827	-1.0896	-1.76725
RAB3GAP	RAB3 GTPase-activating protein, GTPase-activating protein specific for lipid-modified members of the Rab3 subfamily, may influence calcium-dependent exocytosis of synaptic vesicles	0.00114765	-0.331175	-1.45258	-1.62216	-0.19783	-0.169312	-0.41151
PKIB	Protein kinase inhibitor beta (cAMP-dependent protein kinase inhibitor beta), a member of the cAMP-dependent protein kinase inhibitor (PKI) family	0.00114765	-0.535433	-0.0616849	-1.30648	-1.19425	-1.36335	-1.77232
FLJ20419	Protein with high similarity to cell division cycle 34 (ubiquitin-conjugating enzyme E2, human CDC34), which is associated with hepatocellular carcinoma and acute T cell lymphoblastic leukemia, member of the ubiquitin-conjugating enzyme (E2) family	0.00115243	0.13791	-1.30601	-0.988879	-0.394227	0.00376902	-0.276617
FLJ21919	Protein of unknown function	0.00115526	0.348474	-0.641396	-1.16168	-0.10654	0.208784	0.0648712
MPP6	MAGUK protein p55T (protein associated with Lins 2), member of the p55 subfamily of MAGUK peripheral membrane proteins, interacts with VELI1, has similarity to guanylate kinase, contains PDZ and SH3 domains, may be involved in protein complex assembly	0.00115526	0.119701	-0.701437	-0.849825	-0.870591	-0.310167	-0.751644
WDR11	Protein containing five WD domains (WD-40 repeats), which may mediate protein-protein interactions	0.00115667	-0.734381	-0.149649	-0.714079	0.210152	-0.127795	-0.45159
UROD	Uroporphyrinogen decarboxylase, catalyzes conversion of uroporphyrinogen I or III to coproporphyrinogen I or III in the heme biosynthetic pathway; mutations in the UROD gene cause familial porphyria cutanea tarda and hepatoerythropoietic porphyria	0.00116306	-0.0435027	0.634879	0.899065	1.21363	0.896602	0.718506
HK1	Hexokinase Type I (ATP:D-hexose 6-phosphotransferase), catalyzes ATP-dependent conversion of glucose to glucose 6 phosphate in glycolysis, deficiency may lead to non-spherocytic hemolytic anemia	0.00116445	0.284278	-0.822984	-1.69313	-1.00622	-0.85757	-0.900833
CPSF3	Cleavage and polyadenylation specificity factor 3 (73kD subunit), part of the CPSF complex that functions in both endonucleolytic cleavage and polyadenylation of mRNA	0.00117081	0.13751	-0.379026	-1.36589	-0.154958	-0.0255999	-0.128028
I_959398	Protein of unknown function	0.00117715	-0.542166	-0.95014	-0.183854	1.0246	0.754525	0.487364
FRSB	Phenylalanyl-tRNA synthetase beta-subunit, regulatory subunit that forms heterodimers with the catalytic alpha subunit (FARSL), involved in protein synthesis, may play a role in tumorigenic events	0.00117763	0.451746	0.00902201	-0.640478	-0.952136	-0.399416	-0.53467
CHAF1B	Chromatin assembly factor 1 subunit B (p60), required for DNA replication dependent assembly of nucleosomes, involved in linking chromatin assembly to DNA repair; may contribute to the Down syndrome phenotype in a gene dosage dependent manner	0.00117763	-0.102285	-0.356332	-0.607837	0.199361	-0.427167	-1.2748
PMAIP1	Phorbol-12-myristate-13-acetate(PMA)-induced protein 1, a likely immediate early response gene; highly expressed in adult T-cell leukemia cells	0.00117763	1.54449	3.53746	2.2982	1.30104	1.10148	1.02944
KIAA0182	Protein of unknown function	0.00117763	0.105457	-1.32841	-0.165433	0.899631	0.546019	0.548635
I_928393	Protein containing a WWE domain, which may mediate protein interactions in ubiquitin and ADP ribose conjugation systems	0.00117869	-1.78057	0.159382	-0.361024	0.362387	0.191028	-0.393175
CAPN2	Calpain 2, large subunit of the cysteine-type protease m-calpain which may regulate the cell cycle, apoptosis, and cellular differentiation, upregulated in muscle from progressive muscular dystrophy and amyotrophic lateral sclerosis patients	0.00117869	-0.39735	-0.525404	-1.47928	-1.81097	-1.04811	-1.18939
I_960328	Protein containing a K+ channel tetramerization domain, which facilitate assembly of alpha-subunits into functional tetrameric channels	0.00118241	-0.0483159	2.00012	1.21699	0.666223	0.657582	0.930008
PDLIM1	PDZ and LIM domain 1 (elfin, carboxy terminal LIM domain protein 1), an Enigma family member with an N-terminal PDZ domain and C-terminal LIM domains, binds to alpha actinin and associates with actin filaments and stress fibers	0.00118241	0.0847476	-0.40159	-0.482613	-0.16418	0.460159	0.264524
KIAA0210	Protein containing two TBC domains, which may be GTPase activators of Rab-like small GTPases, has low similarity to uncharacterized C. elegans B0393.2	0.00118241	-0.284117	-0.114319	-0.915602	-2.26786	-1.50131	-2.52251
MRPS2	Member of the ribosomal S2 family, which are part of the small ribosomal subunit, has a region of low similarity to a region of S. cerevisiae Mrp4p, which is a mitochondrial ribosomal protein of the small subunit (E. coli S2)	0.00118241	1.0559	0.914367	1.12556	0.196904	0.521403	0.333927
COL13A1	Alpha 1 subunit of type XIII collagen, a plasma membrane protein, may play a role in cell adhesion, eye development, and eye function	0.00118285	-0.828095	-0.519213	-1.91146	-2.93204	-2.90491	-3.23995
APEH	N-acylaminoacyl-peptide hydrolase, catalyzes the hydrolysis of an amino-terminally acetylated peptide to release an N-acetylamino acid, degrades oxidatively damaged proteins; activity is decreased in erythroleukemia and lung carcinoma cell lines	0.00118285	0.145754	0.343775	-0.87656	-0.982673	-0.32884	-0.354469
GOLGA3	Golgi autoantigen golgin subfamily a 3 (golgin-160), antigen recognized by serum from patients with Golgi autoantibodies, may stabilize Golgi structure	0.00118285	0.110624	-0.584256	-1.27132	-0.671358	-0.538294	-0.704862
VBP1	Von Hippel-Lindau binding protein 1, forms a complex with the tumor suppressor von Hippel-Lindau protein (VHL), which may regulate its intracellular localization	0.00118285	-0.635523	0.504075	-0.608265	-0.232031	-0.752643	-0.877143
ARHE	Ras homolog gene family member E, binds GTP and is found exclusively in the GTP-bound form, but lacks intrinsic GTPase activity and is resistant to Rho-specific GTPase-activating proteins; induces actin filament disassembly and loss of cell adhesion	0.00119163	-1.5737	0.368537	-0.390902	-0.380832	0.339726	-0.128521
TAP1	Transporter 1 ATP-binding cassette subfamily B, functions in peptide transport and processing of major histocompatibility complex class I molecules and in immune responses; mutations in the corresponding gene help cancer cells evade immune surveillance	0.00119163	0.81847	0.76905	1.52356	1.52028	2.12784	1.85623
KIAA0101	Protein of unknown function	0.00119163	-1.03079	-0.0308231	-1.04878	-1.05913	-1.4238	-2.74036
COL13A1	Alpha 1 subunit of type XIII collagen, a plasma membrane protein, may play a role in cell adhesion, eye development, and eye function	0.00119453	-0.819144	-0.480431	-1.85892	-2.63968	-2.84096	-3.14479
HARSL	Histidyl-tRNA synthetase-like, a putative histidyl-tRNA synthetase, may regulate translation, potentially binds ATP, histidine, and histidyl-tRNA, interacts with HIV matrix protein MA and likely serves as a target protein for HIV infection	0.00120546	-0.243106	-0.60742	0.150189	1.12618	0.210595	0.198141
CHAF1B	Chromatin assembly factor 1 subunit B (p60), required for DNA replication dependent assembly of nucleosomes, involved in linking chromatin assembly to DNA repair; may contribute to the Down syndrome phenotype in a gene dosage dependent manner	0.0012288	-0.249447	-0.306479	-0.691276	0.203689	-0.456794	-1.30593
I_931921	Protein of unknown function	0.0012288	-0.132119	-0.256069	0.13432	0.782137	0.373018	0.0230935
CLECSF2	C-type (calcium-dependent, carbohydrate-recognition domain) lectin superfamily member 2 (activation-induced), a natural killer (NK) cell receptor whose expression is increased during lymphocyte activation, may have a role in NK cell immune responses	0.00123285	-1.71081	-0.593038	-0.534015	0.37186	-0.650372	-0.644189
HBS1L	HSB1-like (eukaryotic release factor 3), a GTP-binding protein that stimulates eRF1 activity, involved in translation termination	0.00123285	-0.241445	0.00130727	-0.693371	-0.864347	-0.566753	-0.617553
MGC12335	Protein of unknown function, has moderate similarity to uncharacterized androgen induced protein 1 (human AIG-1), which may function in the androgen-regulated hair growth	0.00123408	0.309445	0.784985	-0.315608	-0.839822	-0.24532	-0.81662
CHAF1B	Chromatin assembly factor 1 subunit B (p60), required for DNA replication dependent assembly of nucleosomes, involved in linking chromatin assembly to DNA repair; may contribute to the Down syndrome phenotype in a gene dosage dependent manner	0.00123892	-0.120876	-0.257978	-0.648238	0.238759	-0.468403	-1.28209
RACGAP1	Rac GTPase-activating protein 1, a GTPase activator involved in the growth and differentiation of hematopoietic cells	0.00123892	-0.727263	-1.7781	-2.12023	-1.07168	-1.61216	-2.71094
I_963892	Member of the short-chain dehydrogenase-reductase family, which are NAD- or NADP-dependent oxidoreductases, has moderate similarity to uncharacterized mouse A930033N07Rik	0.00123892	0.0206466	0.0135744	-0.774625	-1.2453	-0.923397	-1.64886
AK1	Cytosolic adenylate kinase 1, an enzyme that catalyzes phosphate transfer between adenine nucleotides, plays a role in vitamin B1 metabolism; mutations in the corresponding gene are associated with nonspherocytic hemolytic anemia	0.00123892	0.158475	0.336156	0.652056	0.829742	0.925379	1.07177
LMO2	Lim domain only 2, a putative transcription factor of the rhombotin family consisting of two LIM domains, essential for erythropoiesis; gene is site of chromosomal translocations in T cell acute leukemia	0.00123944	-0.958287	-0.911674	-1.22198	0.201952	-0.79578	-1.00774
TMSNB	Protein with high similarity to thymosin beta 4 (rat Tmsb4x), which sequesters actin monomers thereby inhibiting actin polymerization an may function in neuronal remodeling and in controlling cell size and shape, member of the thymosin beta-4 family	0.00123944	-1.15043	0.39631	-0.193005	-0.0334503	-0.921629	-1.57349
SSA1	Sjogren syndrome antigen A1, a component of Ro-SSA ribonucleoprotein complexes, may play roles in transcription regulation and the ubiquitin cycle; an autoantigen in Sjogrens Syndrome, may also play an immunopathological role in other autoimmune diseases	0.00123944	-0.098209	1.13578	1.85016	1.5214	0.843423	0.440692
LIN-7B	Vertebrate homolog of C. elegans LIN-7, interacts with the C-terminal tail of the inwardly rectifying potassium channel protein Kir 2.3 (KCNJ4) in renal epithelia, plays a role in basolateral trafficking via stabilization of the channel complex	0.00123944	-0.163022	0.213508	-0.0667011	0.540847	0.16503	0.0118918
DBI	Diazepam binding inhibitor (acyl-CoA-binding protein), a regulatory peptide that displaces diazepam from type A GABA receptors, serves as a ligand of benzodiazepine receptors, and induces medium-chain acyl-CoA ester synthesis	0.00123944	-0.650536	0.515211	0.234164	-0.0390091	-0.745859	-0.631208
RMP	RPB5-mediating protein, binds to and negatively regulates the function of RNA polymerase II subunit 5 (POLR2E), inhibits transcriptional activation by hepatitis B virus X protein; marker for Reed Sternberg cells in Hodgkin disease	0.00123944	0.0550106	-0.246795	-1.04836	-0.891123	-0.479668	-0.657002
TBC1D2	TBC1 domain family member 2, contains a TBC domain, which are found in RAB GTPase activating proteins and some cell cycle regulators, differentially expressed in cancer cell lines, generates an immune response in some patients with prostate cancer	0.00123944	-0.0840229	-1.13942	-0.378514	0.0703916	0.682182	0.551191
SPP1	Secreted phosphoprotein-1 (osteopontin), an extracellular matrix glycoprotein and integrin ligand, plays a role in cellular adhesion and migration, regulates normal and atherosclerotic calcification processes, contributes to tumor invasion and metastasis	0.00124062	-0.286781	0.587129	0.61169	0.260976	0.604014	0.875548
CHAF1B	Chromatin assembly factor 1 subunit B (p60), required for DNA replication dependent assembly of nucleosomes, involved in linking chromatin assembly to DNA repair; may contribute to the Down syndrome phenotype in a gene dosage dependent manner	0.00125078	-0.0480377	-0.290001	-0.65063	0.18883	-0.547077	-1.36286
PLU-1	Putative DNA-chromatin binding motif 1, a putative transcription factor that contains a DNA-chromatin binding motif, may play a role in cell growth or maintenance; elevated levels are associated with breast cancer	0.00125078	-1.08392	-1.1885	-0.592925	0.226961	0.303234	0.154779
NUMB	Numb (Drosophila) homolog, multiple alternative forms are involved in different signaling cascades which regulate neuronal differentiation and proliferation; variant forms are associated with early-onset familial Alzheimers disease	0.00125194	-0.731844	-2.49957	-2.38989	-1.34159	-1.3826	-1.50819
MGC5254	Member of the ATPase family associated with various cellular activities, has a region of moderate similarity to a region of valosin containing protein (mouse Vcp), which is a clathrin-binding ATPase involved in cell cycle control and protein degradation	0.00125232	-0.959676	-1.06905	-1.5957	-0.3748	-0.830602	-2.16635
MT1F	Metallothionein 1F, a member of the metallothionein 1 family of cysteine-rich heavy metal-binding proteins that function in metal homeostasis and protect against heavy-metal toxicity	0.00125232	-0.0260513	0.358903	0.349688	-1.15646	-0.342065	-0.495613
ZNF217	Zinc finger protein 217, Kruppel-like transcription factor that contains a proline activation domain; amplification of the corresponding gene is associated with breast and ovarian cancers as well as cell immortalization and increased metastatic potential	0.00125232	-1.09568	-0.317279	-0.167582	0.529707	0.735262	0.720895
LMO2	Lim domain only 2, a putative transcription factor of the rhombotin family consisting of two LIM domains, essential for erythropoiesis; gene is site of chromosomal translocations in T cell acute leukemia	0.00125617	-1.03981	-1.02962	-1.30499	0.211275	-0.78895	-0.997988
ADE2H1	SAICAR (phosphoribosylaminoimidazole-succinocarboxamide) synthetase and AIR (phosphoribosylaminoimidazole) carboxylase, a bifunctional protein required for de novo purine biosynthesis	0.00125617	-0.539892	-0.0456288	-1.00531	-0.95892	-1.09404	-1.5686
I_960150	Protein of unknown function	0.0012604	-0.0404862	-0.253976	-0.186748	-0.79701	-0.438315	-0.113366
PRKCI	Protein kinase C iota, an atypical protein kinase C that does not respond to either diacylglycerol or calcium and exhibits an elevated basal activity level, mediates resistance to taxol-induced apoptosis through NF-kB	0.00126462	-0.455133	-1.04577	-1.27399	0.0808091	-0.00254076	-0.17719
I_943976	Protein with strong similarity to GDP-specific succinate-CoA ligase beta subunit (mouse Suclg2), which catalyzes the formation of succinyl-CoA from succinate, member of the ATP-citrate lyase or succinyl-CoA ligase family, contains an ATP-grasp domain	0.00126882	0.0780751	0.0292187	-0.236773	-0.772173	-0.660461	-0.311472
COL13A1	Alpha 1 subunit of type XIII collagen, a plasma membrane protein, may play a role in cell adhesion, eye development, and eye function	0.00126941	-0.805771	-0.462018	-1.78612	-2.79689	-3.01456	-3.39439
CRIM1	Cysteine-rich motor neuron 1, a putative transmembrane protein with an insulin-like growth factor-binding protein motif and multiple chordin (CHRD)-like cysteine-rich repeats, may have a role in central nervous system development	0.00126941	0.0276342	-0.410697	-1.14304	-1.90542	-1.86359	-2.02953
DCLRE1A	DNA cross-link repair protein, nuclear protein involved in repair of DNA interstrand crosslinks, may play a role in Fanconi anemia	0.00126941	-0.613435	0.177274	-0.0204185	0.603282	-0.453845	-1.03784
TBL1Y	Protein with strong similarity to transducin (beta)-like 1 (human TBL1), which binds histone H3 and is part of the SMRT corepressor complex and has putative roles in vision and hearing, contains eight WD domains (WD-40 repeats)	0.00126941	0.729084	-0.73382	-1.85429	-1.70386	-0.63112	-1.08505
FLJ10134	Protein with high similarity to murine Mm.4992, which is a putative membrane protein that is differentially expressed in two closely related T lymphoma cell clones	0.00126941	-1.41967	-1.47847	-1.75267	-1.27072	-1.72112	-2.28915
PROS1	Protein S, a vitamin K-dependent factor regulated by binding to C4BPB, initiates anti-coagulation by activating protein C, also binds factors Xa and Va to inhibit prothrombinase; mutations in gene cause protein S deficiency, marked by thrombophilia	0.00126941	-1.35971	0.33826	-0.223438	0.0150934	-0.692447	-1.14895
ID3	Inhibitor of DNA binding 3, basic helix-loop-helix family member that negatively regulates cell differentiation by inhibiting DNA binding of certain bHLH transcription factors; corresponding gene is mutated in neuroblastoma and seminoma	0.00127052	0.927197	0.940615	-0.371168	1.31532	-0.346713	-0.515208
SLC16A1	Monocarboxylate transporter 1 (solute carrier family 16 member 1), a proton-dependent monocarboxylate transporter, exports lactate from intestinal cells and erythrocytes and participates in the Cori cycle	0.00127273	-0.633161	-0.775392	-0.591919	0.0410786	-0.709116	-0.951901
GTF3C3	General transcription factor IIIC polypeptide 3, a subunit of TFIIIC2, involved in recruitment of both TFIIIB and RNA polymerase III to TFIIIC2, overexpressed in human ovarian carcinomas	0.00127273	-0.20128	-0.291468	-0.771596	0.398231	0.331226	0.0327546
ERCC1	Excision repair cross complementing 1, forms a complex with XPF (ERCC4) to function as endonuclease in nucleotide excision and DNA crosslink repair; deficiency is associated with xeroderma pigmentosum group F	0.00127602	0.718386	0.24183	0.124954	-0.138534	0.768734	1.34566
SFRS3	Splicing factor arginine/serine-rich 3, a splicing factor of the SR family that contains an RNA-binding motif, is a component of the spliceosome and may be involved in mRNA splicing	0.00127602	-0.409546	-0.348476	-0.547757	-0.393021	-0.825951	-1.43547
FLJ20421	Member of the inositol monophosphatase family, also has low similarity to 3(2), 5-bisphosphate nucleotidases, which have a role in nucleotide metabolism	0.00127602	-0.748654	-0.477676	-0.957795	-0.431919	-0.930986	-1.72553
PABPC1	Poly(A)-binding protein, cytoplasmic 1, contains RRM type RNA binding domains and binds to mRNA poly(A) tails, may play a role in regulation of mRNA stability and translation and is also implicated in mRNA transport from the nucleus to the cytoplasm	0.00127736	0.503345	-0.109567	-0.497384	-0.242826	0.191733	0.11765
LOC51246	Protein of unknown function	0.00127736	0.424821	0.00163817	0.332445	0.754857	1.27624	1.00783
DLX2	Distal less homeo box 2, member of the distal-less homeodomain protein family, putative transcription factor, may function in brain and skeletal development; gene is located in a chromosomal region deleted in patients with mental and growth retardation	0.00127736	1.34251	1.28245	0.185605	0.713334	0.890811	0.280228
PTPRM	Receptor protein tyrosine phosphatase type M, contains an immunoglobulin-like domain and fibronectin type III-like repeats in the extracellular domain, involved in homophilic cell adhesion	0.00127736	-1.0627	-0.545678	-1.40046	-1.43104	-1.69464	-2.92354
LMO2	Lim domain only 2, a putative transcription factor of the rhombotin family consisting of two LIM domains, essential for erythropoiesis; gene is site of chromosomal translocations in T cell acute leukemia	0.00128102	-0.974681	-0.970955	-1.26033	0.190028	-0.746457	-0.999099
FLJ10813	Protein of unknown function	0.00128102	-0.314865	-0.713363	-0.673675	0.488393	0.0507759	-0.223047
NRGN	Neurogranin, binds calmodulin and is a protein kinase C substrate that responds to thyroid hormone, involved in dendritic spine formation and synaptic plasticity, may be associated with mental deficiency in hypothyroidism	0.00128657	0.312549	0.246019	0.241425	-0.464333	-0.578084	-0.812931
SLC20A1	Solute carrier family 20 member 1 (gibbon ape leukemia virus receptor), a high-affinity sodium-inorganic phosphate cotransporter, plays a role in phosphate transport and metabolism, acts as a cell-surface receptor for gibbon ape leukemia virus	0.00129061	0.0859456	-1.15129	-1.63454	-0.9385	-0.588731	-0.666824
SLBP	Histone mRNA 3 stem-loop binding protein, has a novel RNA-binding domain and functions in histone pre-mRNA processing	0.00129123	-0.671013	0.101082	-0.596993	0.359856	-0.488645	-1.20455
PRDX5	Peroxiredoxin 5, catalyzes the reduction of hydrogen peroxide through Cys sulfhydryl group oxidation and reduction by thioredoxin, may be involved in oxidative stress and inflammatory responses, may contribute to tendon degeneration during aging	0.00129123	0.279001	0.249547	0.600318	0.80292	1.07591	1.74651
CGI-203	Protein of unknown function, has moderate similarity to uncharacterized S. cerevisiae Yer048w-ap	0.00130294	-0.23772	0.0574872	-0.530871	-0.997481	-1.16937	-1.69008
SREBF1	Sterol regulatory element binding transcription factor 1, chromatin interacting transcription factor that mediates fatty acid and cholesterol biosynthesis, mediates insulin effects at certain promoters, overexpression induces insulin resistance	0.00130294	0.0333702	-0.253661	0.40959	1.00892	0.0129661	-0.100026
IGFBP7	Insulin-like growth factor binding protein 7, functions in the regulation of cell proliferation and cell adhesion, may act as a tumor suppressor, may play a role in angiogenesis and in senescence	0.00130294	-2.30895	-0.0405448	-0.884094	-0.537212	-1.02401	-1.45396
I_939938	Protein of unknown function, has very strong similarity to uncharacterized human LOC51141	0.00130294	-1.79179	-1.75932	-1.59968	0.0686137	-1.21555	-1.62578
DDX3	DEAD box protein 3, a member of the DEAD/H box ATP-dependent RNA helicase protein family, interacts with Hepatitis C virus core protein; corresponding gene is found on X chromosomes and escapes X-inactivation	0.00130294	-0.185553	-0.834342	-1.40577	-0.179584	-0.356911	-0.650163
MSL3L1	Male-specific lethal-3 homolog 1 (Drosophila), a putative transcription factor that is a member of the male specific lethal family of proteins, may be involved in developmental processes	0.00130294	-0.666436	0.604842	0.0761596	0.37537	-0.339199	-0.562518
AREG	Amphiregulin (schwannoma-derived growth factor), an epidermal growth factor receptor ligand, induces proliferation of epithelial cells and psoriatic lesions; upregulated in mammary cancers, cervical carcinomas and cells exposed to Helicobacter pylori	0.00130294	-0.877769	-1.30787	-0.809798	-2.16164	-0.35454	-0.974034
COL13A1	Alpha 1 subunit of type XIII collagen, a plasma membrane protein, may play a role in cell adhesion, eye development, and eye function	0.00130792	-0.799426	-0.455228	-1.87158	-2.72176	-2.8369	-3.33471
ARHE	Ras homolog gene family member E, binds GTP and is found exclusively in the GTP-bound form, but lacks intrinsic GTPase activity and is resistant to Rho-specific GTPase-activating proteins; induces actin filament disassembly and loss of cell adhesion	0.00130792	-1.5056	0.432471	-0.286844	-0.384377	0.403383	-0.0950228
RAB6KIFL	RAB6 interacting kinesin-like (rabkinesin 6), a putative kinesin-like microtubule motor protein, plays a role in cytokinesis and anaphase B, may play a role in vesicular transport	0.0013114	-0.389971	-1.0389	-1.59533	-1.09822	-1.68264	-2.83379
TRIP3	Thyroid hormone receptor interactor 3, interacts with the ligand-binding domain of the thyroid hormone receptor, putative co-activator of retinoic acid-dependent processes	0.0013114	-0.970041	0.288288	-0.0195934	0.461247	-0.352145	-0.920362
I_966399	Protein with high similarity to zinc-finger protein (human ZNF10), which inhibits some components of RNA polymerase II and III transcription, contains fifteen C2H2 type zinc finger domains, which bind nucleic acids	0.00131587	-1.32187	-0.400357	-0.768485	0.361705	-0.436802	-0.923092
LOC51071	Member of deoxyribose-phosphate aldolase, which may be involved in nucleotide metabolism, has high similarity to uncharacterized C. elegans F09E5.3	0.00131587	-0.529823	-0.544502	-2.22083	-1.06881	-1.24742	-1.73717
I_1100019	Protein of unknown function	0.00131587	-0.353962	-1.08659	-1.94257	-0.738155	-0.9259	-1.34556
PSK-1	Protein with high similarity to murine Sez6, which is expressed in the brain and may play a role in seizure, contains five sushi or short consensus repeat domains, which are found in complement and adhesion proteins, and an extracellular CUB domain	0.00131686	0.581871	0.029024	0.542869	0.589529	0.581316	0.775313
PSMA3	Proteasome subunit alpha type 3, the C8 subunit of the 20S core proteasome, which is a multicatalytic proteinase complex involved in cellular protein degradation; expression is increased in skeletal muscle of slim AIDS patients	0.00132511	-0.512741	0.17124	-0.980959	0.0274866	-0.589822	-0.903281
H2AFI	H2A histone family member I, a member of the H2A family of core histones involved in compaction of DNA into nucleosomes	0.00132609	0.429856	0.596658	0.702429	0.55612	0.702342	2.36006
FLJ10156	Protein of unknown function	0.00132706	-0.361443	0.153935	-0.600689	-0.700343	-1.04186	-2.11811
LSM3	Sm-like protein 3, a U6 snRNA-associated Sm-like protein that is part of a doughnut-shaped heteromer that binds U6 snRNA, contains a conserved Sm motif	0.00133671	-0.772644	0.292125	-0.298522	-0.20664	-1.11657	-1.40486
I_1000570	Protein containing seven C2H2 type zinc finger domains, which bind nucleic acids and a kruppel-associated box (KRAB) domain, has moderate similarity to zinc finger protein 140 (human ZNF140), which is a transcriptional repressor	0.00133718	-0.0552643	0.123583	0.282583	0.933036	-0.0694846	0.81014
I_957067	Protein of unknown function, has high similarity to uncharacterized mouse 2310044D20Rik	0.00133718	-0.886558	-0.0758997	-0.148233	0.715137	0.0687785	-0.400269
Hs.37616	Protein with high similarity to a region of murine Stra13, which is a hematopoietic-specific protein, and the expression of which is directly regulated by the retinoic acid receptor alpha	0.00134052	-0.427693	0.511639	0.00250518	-0.123163	-0.91671	-1.09359
FLJ20354	Protein of unknown function, has low similarity to uncharacterized human FLJ11252	0.00134052	-0.667129	-1.12884	-1.78418	-1.7329	-2.13993	-3.295
G0S2	G0-G1 switch gene 2, contains two putative alpha helical domains separated by a hydrophobic region, induced during the G0-G1 transition in lymphocytes, may play a role in the self versus non-self negative selection of lymphocytes or in immunosuppression	0.0013433	-0.209991	0.41759	-1.73738	-0.922319	-0.501614	-1.08002
H2BFS	Protein with high similarity to histone H2B (S. cerevisiae Htb1p), which is involved in chromatin assembly and disassembly, member of the histone family of nucleosomal core proteins	0.0013433	0.322943	-0.0908004	-0.0215887	-0.784355	-0.0210961	0.958358
UBA2	SUMO-1 activating enzyme subunit 2, involved in the activation of the ubiquitin-like protein SUMO-1 (UBL1), which leads to alteration of the subcellular distribution and stability of selected proteins	0.0013433	-0.041527	-0.919951	-1.56403	0.00392409	0.0932961	-0.433463
MDS010	Protein of unknown function	0.0013433	-0.168589	0.791835	0.688453	1.53098	0.784358	0.698997
I_1100555	Protein containing a C3HC4 type (RING) zinc finger, which may mediate protein-protein interactions, has strong similarity to uncharacterized mouse 0610013E23Rik	0.0013433	-0.74074	-0.184445	-0.501096	1.22629	0.590237	0.536641
FLJ12770	Protein of unknown function	0.0013433	0.264209	-0.651776	-0.258653	0.485165	0.173471	0.0909567
RAMP	RA-regulated nuclear matrix-associated protein, protein that may play a role in neuronal cell differentiation, possibly involved with the regulation of mitosis and cytokinesis	0.00134371	-0.380312	-1.10714	-0.956056	-0.163602	-0.448079	-1.64015
TTC3	Tetratricopeptide repeat (TPR) domain 3, corresponding gene is located within Down syndrome region of chromosome 21	0.00134371	-0.067862	-0.0150255	-0.724595	-0.844924	-1.00486	-1.26474
ADNP	Activity-dependent neuroprotective protein, a putative transcription factor; an artificially derived peptide (NAP) has neuroprotective properties	0.00134371	-0.390475	-0.698382	-0.0784538	0.485195	0.656976	0.268955
DUT	dUTP pyrophosphatase, maintains dUTP at low levels to prevent misincorporation into DNA during replication, mediates resistance to 5-fluorouracil, may regulate peroxisome proliferation; alternative splicing generates nuclear and mitochondrial forms	0.00134371	-0.637683	0.246153	-0.915773	-0.194346	-0.611272	-0.938163
TRIP13	Thyroid hormone receptor-interacting protein 13, transcription cofactor that binds the thyroid hormone receptor ligand binding domain and human papillomavirus type 16 (HPV16) E1 protein, plays a role in HPV16 E1 replication activity	0.00134371	-0.297158	-0.107651	-0.84618	-0.841846	-1.13765	-2.34755
MO25	Protein with high similarity to Drosophila Mo25 and to members of the hymA-like protein family	0.00134605	-0.577892	-1.40641	-1.39399	-0.244975	-0.456754	-1.1426
HMGIY	High mobility group isoforms I and Y, nonhistone architectural chromosomal protein, binds to the minor groove of AT rich DNA, regulates expression of multiple genes, controls adipocyte homeostasis, the corresponding gene is mutated in several cancers	0.00134838	0.895762	0.0860774	0.694207	-1.33166	-1.15143	-0.513456
FLJ20364	Protein of unknown function	0.00135063	-1.48856	-0.81616	-1.85272	-0.716848	-1.33228	-1.78812
PMAIP1	Phorbol-12-myristate-13-acetate(PMA)-induced protein 1, a likely immediate early response gene; highly expressed in adult T-cell leukemia cells	0.00135063	1.42319	3.55902	2.12938	1.24563	1.15069	0.942145
I_957301	Protein of unknown function, has high similarity to uncharacterized mouse 2610528M18Rik	0.00135063	-1.27093	0.232081	-0.740621	-0.132102	-0.761046	-1.85086
RPN2	Ribophorin II, a subunit of oligosaccharyltransferase, localizes to the rough endoplasmic reticulum and binds ribosomes, overexpressed in colorectal cancer	0.00135063	-0.530074	-0.0312071	0.0519528	0.137665	-0.552615	-0.837497
MGC5528	Protein of unknown function	0.00135237	-0.525137	-0.610885	-1.12592	0.155428	-0.329553	-1.10741
DLL1	Reticulon 1, member of the reticulon family and a putative Notch ligand, which is involved in somite development and neuronal differentiation; expression is associated with neuroendocrine cells in lung tumors	0.00135237	-0.0228908	-0.227979	-1.07113	-1.75232	-1.13361	-1.37947
HRY	Hairy Drosophila homolog, a helix-loop-helix negative regulator of transcription, involved in differentiation and cell fate determination of neural tissues; elevated levels of mouse Hes1 are linked to the development of lymphoma	0.00135237	2.45045	1.06553	0.0957143	0.274761	0.541367	0.446657
SEMA3C	Semaphorin 3C (semaphorin E), a member of the semaphorin family involved in neuronal growth cone guidance, may function in drug resistance in cancers, expression is increased in rheumatoid synovial fibroblasts	0.00135237	-0.101155	-0.627965	-1.66964	-1.61637	-0.858056	-1.62659
SMARCA4	SWI-SNF related matrix associated actin dependent regulator of chromatin subfamily a member 4, ATPase subunit of SWI-SNF nucleosome remodeling complex, affects nuclear receptor-mediated transcription and RB1 -mediated arrest, a probable tumor suppressor	0.00135237	0.769861	-0.409395	-0.895686	-0.341617	0.0196535	-0.11706
I_929608	Protein containing an ATP-dependent serine protease (LON) domain and a C3HC4 type (RING) zinc finger domain, which may mediate protein-protein interactions	0.00135645	-0.439255	-0.604	-0.555515	0.450109	-0.0774477	-0.76449
DNAJA2	DnaJ (Hsp40) homolog member 2 of subfamily A, functions as a cochaperone for hsc70 (HSPA8) thereby facilitating protein import into the mitochondria and protein refolding; estrogen-induced upregulation correlates with breast cancer cell growth inhibition	0.00135645	0.229278	0.00744626	0.241736	0.549745	0.737195	0.578814
P5326	Protein of unknown function, has very strong similarity to uncharacterized mouse AI837181	0.00135645	0.731681	1.71807	1.32088	-0.0160008	0.542472	0.725678
TMSNB	Protein with high similarity to thymosin beta 4 (rat Tmsb4x), which sequesters actin monomers thereby inhibiting actin polymerization an may function in neuronal remodeling and in controlling cell size and shape, member of the thymosin beta-4 family	0.00135773	-1.33264	0.265228	-0.305165	-0.0312009	-0.966341	-1.67273
NXF1	Nuclear RNA export factor 1, a protein that mediates nuclear mRNA transport; involved in the nuclear export of type D retrovirus and HIV RNA transcripts to the cytoplasm	0.00135773	0.840767	1.88312	1.65239	0.732624	0.508466	0.0979311
DDX5	DEAD/H (Asp-Glu-Ala-Asp/His) box polypeptide 5 (RNA helicase 68kD), a ATP-dependent RNA helicase that has ATP-independent RNA renaturation activity and catalyses branch migration, binds estrogen receptor alpha and function as a transcriptional coactivator	0.00135773	-0.635281	-0.0402062	-0.851984	0.253782	-0.38614	-0.696977
CDC6	CDC6 (cell division cycle 6) S. cerevisiae homolog, contains a leucine zipper motif and destruction box motifs, involved in DNA replication initiation, may regulate DNA licensing, pre-replicative complex formation and cell proliferation	0.00136314	-0.0411374	0.581191	-0.129402	0.117088	-0.995552	-1.84955
C20orf111	Protein of unknown function	0.00136314	-0.193629	1.0765	0.856726	0.48283	0.0702242	-0.0678292
MGC5528	Protein of unknown function	0.00136314	-0.59744	-0.569801	-1.21568	0.133422	-0.320278	-1.0814
I_1000372	Protein of unknown function	0.00136401	-0.160639	0.673186	0.893817	0.664427	-0.0312704	-0.431867
PTPN12	Protein tyrosine phosphatase non-receptor 12, a non-membrane spanning protein tyrosine phosphatase that acts on p130cas (BCAR1); aberrant transcripts are detected in some cancers	0.00136971	-0.710516	-2.16716	-2.24417	-0.780758	-0.731095	-1.23384
TGFBI	Transforming growth factor beta induced, extracellular adhesion protein induced by transforming growth factor beta (TGFB1) that may play roles in osteogenesis and lung structure/function; alteration of corresponding gene causes several corneal dystrophies	0.00136971	-0.607668	-0.865381	-0.793117	-0.564836	-1.0975	-1.88053
RAGA	Ras-related GTP binding protein, a GTP-binding protein that lacks GTPase activity, interacts with RAGC (GTR2), RAGD, and the adenovirus 14.7 kDa E3 protein, may be part of the tumor necrosis factor alpha (TNF) signaling pathway	0.00136971	-0.552507	-0.229842	0.355401	0.608704	0.298992	0.023899
I_1100005	Protein with low similarity to human ALEX1, which may function in cell-cell signaling or as an epithelial tumor suppressor	0.00136971	0.146496	0.877366	1.28192	0.722588	0.0755152	-0.28983
P450RAI-2	Cytochrome P450 retinoid metabolizing protein, inactivates all-trans-retinoic acid and thereby may have a role in the protection of specific tissues from this compound, highly expressed in the cerebellum and pons of adult brain	0.00136971	0.16886	-0.0559701	-0.572081	-0.586435	0.602551	0.147673
COL13A1	Alpha 1 subunit of type XIII collagen, a plasma membrane protein, may play a role in cell adhesion, eye development, and eye function	0.00137973	-0.800318	-0.450085	-1.74472	-2.6464	-2.71825	-3.27265
RTN4	Reticulon 4, an oligodendrocyte-specific member of the reticulon protein family possessing a discrete domain capable of inhibiting axon regeneration in adult CNS but not PNS	0.00137973	0.0890193	-0.325026	-0.948254	-1.2405	-1.43622	-1.44002
SP192	Protein of unknown function, has moderate similarity to uncharacterized human DKFZP761C169	0.00137973	-0.118073	-1.28582	-0.976717	0.00150166	-0.106444	-0.414272
LOC51189	ATPase inhibitor precursor, a protein which inhibits ATP hydrolysis by the mitochondrial F1-F0 ATP-synthetase/ATPase complex and may play a protective role in the ischemic heart, absence is associated with Lufts disease, a mitochondrial myopathy	0.00137973	-0.308339	0.295856	0.210423	0.526176	0.0123664	0.401291
FLJ12118	Member of the class I cysteinyl (C) tRNA synthetase family, has low similarity to human CARS, which is a cysteinyl-tRNA synthetase that aminoacylates cognate tRNA with cysteine for protein biosynthesis and interacts with elongation factor 1 gamma (EEF1G)	0.00137973	0.0306308	-0.0718444	-0.399022	-1.10411	-0.754836	-0.969237
KIF1B	Kinesin family member 1B, associated with Charcot-Marie-Tooth type 2A peripheral neuropathy upon gene mutation	0.00137973	-0.0478521	-1.36682	-1.00723	-0.00426032	0.447459	-0.069896
EZH2	Enhancer of zeste homolog 2, a member of the polycomb group family of transcription factors, may be important for gene silencing, may be involved in bone marrow cell differentiation, may contribute to pathology of leukemias and lymphomas	0.00137973	-1.02092	-1.04723	-1.59473	-0.185066	-0.806051	-1.85
TMEFF1	Protein with high similarity to transmembrane protein with EGF-like and two follistatin-like domains 2 (human TMEFF2), which is a chondroitin sulfate proteoglycan associated with colon cancer, contains two Kazal-type serine protease inhibitor domains	0.00138327	-0.483037	-0.409207	-1.59815	-0.868387	-0.702449	-1.41509
ANKT	Protein of unknown function, has high similarity to uncharacterized mouse AW547774	0.00138814	-1.02246	-1.00783	-2.03341	-1.0016	-1.59574	-2.73661
I_959798	Protein with high similarity to zinc-finger protein (human ZNF10), which inhibits some components of RNA polymerase II and III transcription, contains sixteen C2H2 type zinc finger domains, which bind nucleic acids	0.0013906	-0.534251	0.440499	0.281998	0.407445	0.0459369	-0.48189
CTSK	Cathepsin K, a cysteine (thiol) protease involved in bone remodeling and reabsorption, acts as a collagenase and may play a role in extracellular matrix degradation; mutations in the corresponding gene cause the bone disorder pyknodysostosis	0.0013906	-0.891023	0.284966	0.0941064	1.05772	0.159217	-0.180438
CDS1	CDP-diacylglycerol synthase 1 (CDT:phosphatidate cytidylyltransferase), catalyzes the conversion of phosphatidic acid to CDP-diacylglycerol, a precursor of phosphatidylinositol, phosphatidylglycerol, and cardiolipin	0.0013906	-0.241898	-0.388742	-0.280027	0.437758	0.457251	0.160724
CPS1	Carbamyl phosphate synthetase 1, a putative enzyme that converts metabolic ammonia to carbamyl phosphate in the first step of urea biosynthesis; mutations in the corresponding gene lead to hyperammonemia	0.00139894	0.0805339	-0.0398232	-0.398796	-0.640131	-0.550771	-0.853438
DKFZp762K2015	Protein containing a helicase conserved C-terminal domain and an SNF2 related N-terminal domain, has low similarity to S. cerevisiae Ino80p, which is a DNA helicase involved in DNA repair	0.00139894	-0.596552	-1.13067	-0.832148	0.0837208	-0.261086	-0.5595
CASP3	Caspase 3 (apopain), a cysteine (thiol) effector protease of the caspase family, induces apoptosis when activated by activated caspase-9 (CASP9), cleaves amyloid-beta precursor protein (APP) and may have a role in development of Alzheimers disease	0.00139894	-0.904057	0.470323	-0.437173	0.688652	0.178379	-0.325059
LIMK2	LIM kinase 2, a serine/threonine protein kinase with two LIM motifs, phosphorylates cofilin (CFL1), regulates rho family-dependent actin cytoskeletal rearrangement	0.00139894	-0.384339	0.0549336	0.673299	0.998102	0.723501	0.518783
KATII	Kynurenine aminotransferase II, catalyzes conversion of L-kynurenine to kynurenic acid, which may modulate glutamatergic neurotransmission, enzymatic activity is altered in neurodegenerative diseases	0.00139894	-0.800935	0.157778	-0.180106	0.780579	0.185186	-0.41746
PLRG1	Member of the WD repeat protein family, interacts with a nuclear protein kinase C-beta II isoenzyme that is involved in insulin signaling	0.00139894	-0.150391	0.519187	0.455394	0.721168	0.165702	0.155243
FLJ22055	Member of the phosphatidylinositol-4-phosphate 5-kinase family, which produces phosphoinositol-4,5-bisphosphate, has very strong similarity to a region of type II phosphatidylinositol-4-phosphate 5-kinase gamma (rat Pip5k2c)	0.00139894	0.314281	0.515609	0.963113	1.24774	0.885383	0.962388
CPR8	Cell cycle progression 8 protein, expression in S. cerevisiae overcomes a mating pheromone-induced G1 phase START arrest, suggesting a possible function as a cell cycle regulator that stimulates cell cycle progression, may regulate cell proliferation	0.00140053	-0.39344	0.0739774	0.450852	1.58997	0.570195	0.196174
DREV1	Protein of unknown function, has moderate similarity to uncharacterized C. elegans T03G11.6	0.00140053	0.0957695	-0.12091	-0.834147	-0.859144	-0.592274	-0.625732
H2AFN	H2A histone family member N, a component of nucleosomes, along with core histones H2B, H3, H4 and DNA	0.00140053	0.209922	0.361059	0.614644	0.274607	0.966001	1.80435
NRIP1	Nuclear receptor interacting protein 1, a transcriptional corepressor; involved in transcriptional repression mediated by nuclear receptors; mutations in the corresponding gene may cause unruptured follicle syndrome	0.00140053	-2.04944	-2.3998	-1.79386	-0.532612	-0.855922	-1.41818
CCNG2	Cyclin G2, an S-phase specific member of the cyclin family of CDK kinase regulatory subunits; target gene of the von Hippel-Lindau (VHL)-hypoxia pathway	0.00140053	-0.780668	-0.338969	0.403205	0.953753	0.0278723	0.015051
KIAA0992	Protein containing three immunoglobulin (Ig) domains, has high similarity to a region of myopalladin (human FLJ14437), which tethers nebulin (human NEB) and nebulette (human NEBL) to alpha-actinin in sarcomeric Z-lines	0.00140053	0.202712	-0.693019	-1.00297	-0.527342	-0.165937	-0.451585
MAP2K3	Mitogen activated protein kinase kinase 3, MAP kinase kinase, phosphorylates MAP kinase p38, implicated in cytokine and integrin signaling pathways, stress and inflammatory responses, senescence, apoptosis, ischemic kidney injury, H. influenzae infection	0.00140053	0.649451	-0.0687656	-0.514234	-0.574829	-0.0157305	-0.162625
PUM2	Protein containing eight Pumilio-family (Puf) RNA binding domains, has a region of moderate similarity to a region of S. cerevisiae Puf3p, which is involved in metabolism of S. cerevisiae Cox17p mRNA	0.00140891	-0.886325	-2.00238	-1.72919	-0.217323	-0.457609	-0.981071
SPP1	Secreted phosphoprotein-1 (osteopontin), an extracellular matrix glycoprotein and integrin ligand, plays a role in cellular adhesion and migration, regulates normal and atherosclerotic calcification processes, contributes to tumor invasion and metastasis	0.00140891	-0.290415	0.598707	0.582296	0.265477	0.629297	0.856963
I_1152259	Protein containing six C2H2 type zinc finger domains and a BTB (BR-C, ttk and babor) or POZ (Pox virus and zinc finger) domain, has a region of moderate similarity to a region of human ZNF-Kaiso, which is a zinc finger transcription factor	0.00140891	0.462037	-0.973357	-0.214518	0.242274	0.532586	0.417329
RISC	Retinoid-inducible serine carboxypeptidase, member of the serine carboxypeptidase family	0.00140891	-0.662952	0.215247	0.132348	0.550168	0.524795	-0.211869
I_931672	Protein of unknown function, has very strong similarity to uncharacterized mouse 2210021A15Rik	0.00141361	0.0680918	-0.74156	-0.292214	0.322255	0.0685666	-0.131268
CEP250	Centrosomal protein 2, centrosomal Nek2 associated protein, component of a cell cycle regulated structure involved in the control of centriole-centriole cohesion	0.00141438	0.0387784	-0.708748	-0.636611	0.12566	0.139316	0.0062356
CCNA2	Cyclin A2, a member of the cyclin family of CDK regulatory subunits that binds CDK2 and CDC2 to promote cell cycle G1/S and G2/M phase transition; misregulation promotes aneuploidy and cancer	0.00143081	-0.655098	-1.15671	-1.44253	-1.08584	-1.77483	-2.61674
CCNA2	Cyclin A2, a member of the cyclin family of CDK regulatory subunits that binds CDK2 and CDC2 to promote cell cycle G1/S and G2/M phase transition; misregulation promotes aneuploidy and cancer	0.00144243	-0.680751	-1.09164	-1.35057	-1.1035	-1.79397	-2.69588
NDUFS5	NADH dehydrogenase Fe-S protein 5 (15kD) (NADH-coenzyme Q reductase), putative subunit of NADH-ubiquinone oxidoreductase (complex I), a multiprotein complex that transports electrons from NADH to ubiquinone in the mitochondrial respiratory chain	0.00144243	-0.0559649	0.302402	0.366193	0.555682	0.632706	0.995179
I_958969	Protein containing seven TPR (tetratrico peptide repeat) domains, which may mediate protein-protein interactions, has high similarity to uncharacterized human KIAA1140	0.00144243	0.21051	-0.21082	-1.47269	-1.53515	-1.16748	-1.71697
RRM2	Ribonucleotide reductase subunit M2, associates with RRM1 to yield an enzyme that reduces ribonucleotides to deoxyribonucleotides, a rate limiting enzyme for DNA synthesis; overexpression is associated with hydroxyurea resistance	0.00144243	-0.209863	-0.650115	-1.65254	-1.06034	-1.11516	-2.01563
NDUFA2	NADH dehydrogenase (ubiquinone) 1 alpha subcomplex, 2(8kD), a subunit of the NADH-ubiquinone oxidoreductase, a multiprotein complex that transports electrons from NADH to ubiqinone during the process of oxidative phosphorylation	0.00144243	-0.614451	0.409398	0.328782	0.566867	0.143135	0.503679
DEGS	Degenerative spermatocyte homolog (Drosophila), member of the membrane fatty acid desaturase family, regulates the biosynthesis of the epidermal growth factor receptor (EGFR)	0.00144243	-0.0590361	0.263264	0.13718	0.152915	-0.491801	-0.613974
FLJ21034	Protein of unknown function, has moderate similarity to a region of dedicator of cytokinesis 1 (human DOCK1), which forms a complex with human RAC1 and human CRK and is involved in integrin-mediated signaling	0.00144243	-0.136898	-0.226775	-0.692679	-1.14923	-0.339476	-0.767669
C4orf1	Human embryonic lung protein (chromosome 4 open reading frame 1), contains a nuclear receptor interaction motif, a zinc finger-like motif, an acidic region, and two leucine zipper-like domains, may play a role in transcriptional regulation	0.00144444	-0.609516	-0.438325	-1.91702	-0.777375	-0.74391	-1.13159
H2BFN	H2B histone family member N, a component of nucleosomes along with core histones H2A, H3, H4, and DNA	0.00144845	0.454417	0.285641	0.327743	-0.392928	0.240382	0.850223
SKIL	SKI-like oncoprotein, a corepressor that interacts with Smad2 (MADH2) and Smad4 (MADH4) and represses their ability to activate transcription, participates in negative control of TGF-beta signaling	0.00144845	-0.436664	0.509037	0.330299	1.10813	-0.342928	0.172726
LOC51626	CGI-60, a protein of unknown function, has similarity to the light chain of cytoplasmic dynein	0.00144916	-0.79588	-0.115048	-0.479045	0.531814	-0.0938795	-0.473953
PPP1R16A	Regulatory subunit of protein phosphatase 1, may regulate interactions of the enzyme with myosin	0.00144987	-0.746188	-0.591092	-0.272055	0.419653	-0.425818	-0.598397
FLJ20364	Protein of unknown function	0.00145038	-1.54304	-0.919265	-1.83758	-0.775353	-1.3756	-1.80396
CAP350	Protein containing two CAP-Gly domains, has a region of weak similarity to a region of cytoplasmic linker 2 (rat Cyln2), which functions in microtubule binding and may link peroxisomes to microtubules	0.00145038	-0.786618	-1.98796	-0.83923	-0.0350018	-0.382171	-0.842763
DDR1	Discoidin domain receptor tyrosine kinase 1, activated by collagen, requires both collagen and WNT5A for phosphorylation, upregulated by p53 (TP53); expression is reduced in thyroid carcinoma cell lines	0.00145038	0.289607	-0.080845	0.356009	1.21671	0.687353	1.8457
DKFZP566B0846	Nectin-3 (poliovirus receptor-related 3), a putative cell adhesion molecule that associates with afadin (MLLT4)	0.00145038	-0.284199	-1.59159	-1.21302	-0.23031	-0.143687	-0.597791
TIMELESS	Timeless homolog (Drosophila), a protein involved in circadian oscillation autoregulation	0.00145038	0.140099	0.0475819	-0.404956	0.24795	-0.384531	-1.23918
I_930406	Protein containing a SAM (sterile alpha motif) domain, which may mediate protein-protein interactions	0.00145038	-0.88728	-0.515538	0.197459	1.21926	-0.159254	0.14645
LGALS8	Galectin 8 (Po66 Carbohydrate Binding Protein), a member of the galectin galactoside-binding lectin family, a prostate tumor antigen that is involved in cell adhesion and cell growth regulation, expressed in prostate and lung tumors	0.00145038	-0.167306	0.105724	0.0735006	0.569775	-0.297697	-0.335118
TSSC3	Tumor suppressing subtransferable candidate 3, may play roles in apoptosis, cell proliferation, and kidney development, deficiency is common in Wilms tumor; corresponding gene is imprinted and retention of imprinting may contribute to tumor development	0.00145038	1.26264	2.13809	1.85683	0.228532	0.760379	0.0573253
FLJ10156	Protein of unknown function	0.00145881	-0.380931	0.139371	-0.613712	-0.699663	-0.989402	-2.07012
C20orf16	Member of the flavin containing amine oxidase family, has weak similarity to monoamine MAOB (oxidase B), which is an enzyme involved in the metabolism of various biogenic amine hormones	0.00145881	-0.0843321	0.349515	0.835631	1.402	1.51636	1.67258
SLC25A4	Heart-skeletal muscle adenine nucleotide translocator (ADP/ATP carrier), putative nucleotide transporter that may act in mitochondrial genome stability; mutation causes progressive external ophthalmoplegia, increased expression is linked to cardiomyopathy	0.00145881	-0.535474	0.602668	0.295168	1.15841	0.32809	0.0776425
AP1S2	Adaptor-related protein complex 1 sigma 2 subunit, putative subunit of the clathrin-associated adaptor complex, interacts with gamma 1 adaptin (AP1G1) and gamma 2 adaptin (AP1G2); overexpression is associated with tumor progression in breast cancer cells	0.00146018	-0.919137	0.0878216	-0.616386	-0.375287	-1.22113	-1.79424
DOC1	Downregulated in ovarian cancer 1, a putative protein expressed by normal ovarian surface epithelial cells but not by ovarian cancer cell lines	0.00146018	-0.30452	-0.0833618	-0.0220508	0.322233	0.170449	0.623873
POH1	26S proteasome-associated pad1 homolog, a subunit of the 26S proteasome, confers multidrug resistance and resistance to ultraviolet light when overexpressed	0.00146465	-0.28975	-0.707587	-1.8415	-0.81947	-1.16499	-1.55422
MRPS28	Mitochondrial ribosomal protein S28, a putative component of the mitochondrial small 28S ribosomal subunit that is likely to function in protein biosynthesis	0.00146792	-0.674789	0.0315141	-1.15019	-0.82718	-0.978124	-1.23322
TSGA	Protein with very strong similarity to testis specific protein A (rat Rn.10541), which is a zinc-finger protein involved in the meiotic and the postmeiotic stages of male germ cell development, contains three Jumonji (jmjC) domains	0.00146792	-1.67093	-1.19705	-1.22446	0.170876	-0.537763	-1.07529
SERPINE2	Serine (or cysteine) proteinase inhibitor clade E (nexin, plasminogenactivator inhibitor type 1) member 2, forms complexes with urokinase, plasmin, and thrombin; may be involved in the pathogenesis of Alzheimer disease and scleroderma	0.00146792	0.132114	0.153893	0.281301	-0.372528	0.120448	0.300451
I_959992	Protein containing an RNA recognition motif (RRM, RBD, or RNP) and a SAP domain, which may bind DNA, has low similarity to human SAFB, which is a chromatin-associated DNA-binding protein implicated in organization of higher order chromatin structure	0.00146941	-0.645936	-0.988959	-1.03296	0.0667222	-0.275752	-0.624148
CASP1	Caspase 1 (interleukin-1 beta converting enzyme), a cysteine (thiol) protease that activates interleukin-1 beta (IL1B) and stimulates apoptosis, as well as having roles in inflammation	0.00146941	-0.0444488	0.551145	0.618625	1.47619	1.16815	1.20481
GPC6	Glypican 6, a member of the glypican family of GPI-anchored cell surface heparan sulfate proteoglycans, may play a role in cell proliferation and differentiation	0.00146941	0.0370205	0.0664459	-0.0731852	-1.70371	-0.856972	-1.51975
TPBG	Trophoblast glycoprotein, involved in cell adhesion and motility and may play a role in metastasis, placentation, and trophoblast invasion; expression in gastric and colon cancers is associated with tumor metastasis and poor prognosis	0.00146941	-0.753919	0.132188	-0.046941	-0.0612214	-0.945698	-1.19994
SPTAN1	Non-erythroid alpha-spectrin 1 (alpha-fodrin), a member of a family of actin crosslinking proteins of the membrane-associated cytoskeleton, binds calcium, cleaved during apoptosis, acts as an autoantigen in the development of Sjogren syndrome	0.00146941	0.418076	-0.694388	-0.774579	0.186651	0.767418	0.505712
I_1000349	Protein with high similarity to zinc-finger protein 10 (human ZNF10), which has transcriptional repressor activity, contains nine C2H2 type zinc finger domains, which bind nucleic acids and a kruppel-associated box (KRAB) domain, which binds proteins	0.00146941	-0.549473	0.0403256	0.205646	0.0595958	0.0242553	-0.443328
MPPE1	Metallophosphoesterase 1, a putative transmembrane phosphoesterase expressed only in brain	0.00147073	-0.273705	0.53278	0.448186	0.846341	0.0406826	-0.0849104
GPR48	G protein-coupled receptor 48, a member of the glycoprotein hormone receptor family; may be involved in some Wilms tumor deletion syndromes	0.00147073	-0.603589	-1.82403	-1.14714	0.205717	-0.233327	-0.770205
S100A3	S100 calcium-binding protein A3, a cysteine-rich member of the S100 family of calcium-binding proteins, contains separate calcium and zinc binding sites, elevated expression may be a marker for metastatic potential of breast cancer cells	0.00147512	0.130732	0.238124	0.245178	0.605882	1.15801	1.84857
I_1152275	Protein of unknown function, has strong similarity to mammary tumor virus receptor 2 (mouse Mtvr2), which is a membrane protein that acts as a receptor for the mouse mammary tumor virus	0.00147713	-0.309808	-0.329751	-0.334373	0.240978	0.400438	0.506692
CAPZB	Capping protein Z-line beta 1, a subunit of an actin-binding protein that caps the barbed end of actin filaments and regulates actin polymerization dynamics, may have a role in cell motility	0.00147713	0.209945	-0.0786907	-0.453143	-1.40506	-1.08705	-1.26985
ORC6L	Origin recognition complex subunit 6-like (yeast homolog), a nuclear protein and putative subunit of the origin recognition complex (ORC) yet does not constitutively associate with other ORC units, may be involved in the initiation of DNA replication	0.00147713	-0.261125	0.732387	0.15675	-0.0408672	-0.49429	-1.05764
BUB3	Budding uninhibited by benzimidazoles 3 homolog, involved in the mitotic spindle checkpoint, localization to unattached kinetochores suggests a role in detecting microtubule attachment, required for the localization of BUB1 and BUB1B to kinetochores	0.00147713	-0.358422	-0.763684	-1.07639	-0.387177	-0.586372	-0.839169
WNT5B	Wingless-related MMTV integration site 5B, a member of the Wnt family of cell signaling proteins, may be involved in embryogenesis or carcinogenesis	0.00147713	0.429413	-0.151312	-0.187755	-0.717192	-0.35229	-0.313673
GNAI1	Guanine nucleotide binding protein alpha inhibiting activity polypeptide 1 (Gi alpha 1), pertussis toxin-sensitive heterotrimeric G protein subunit downregulated at the membrane by increased cholesterol, mediates adenylyl cyclase inhibition	0.00147778	-0.154694	-0.479647	-0.132112	0.755046	0.410777	0.0368611
MGC12837	Protein with high similarity to phospholipase C delta 4 (rat Plcd4), which hydrolyzes phosphoinositol-4,5-bisphosphate and alternative form ALT-III inhibits phospholipase C delta, contains 2 EF hands, a C2, and a pleckstrin homology (PH) domain	0.00148089	-0.12935	-0.108927	0.151793	0.884838	-0.00852726	0.44401
STCH	Stress 70 protein chaperone microsome-associated, a calcium-inducible stress 70 protein chaperone ATPase and putative ATP-binding protein that may play a role in the stress response	0.00148339	-0.32627	0.43623	0.213969	0.580061	-0.101193	-0.341535
CTPS	CTP synthetase, mutations in the corresponding gene may be associated with resistance to the chemotherapeutic drugs arabinosyl cytosine and 5-fluorouracil, and may also contribute to a mutator phenotype	0.00148339	0.182324	-0.436122	-1.0027	-0.504836	-0.397801	-1.03628
SRM	Spermidine synthase, catalyzes the conversion of putrescine to spermidine and is involved in polyamine biosynthesis, may regulate cell proliferation; downregulation by TGFB1 and inhibition of enzyme activity may suppress cancer cell growth	0.00148897	1.29784	0.653362	0.901657	-0.0366703	0.252855	0.688377
MADH2	Member of the Smad family of proteins that affect transcription, phosphorylated by the TGF-beta receptor, which stimulates its translocation into the nucleus, may be a tumor suppressor	0.00148897	0.202502	-0.447432	-0.943714	-0.575738	-0.380592	-0.441507
DDB2	Damage-specific DNA-binding protein 2, small subunit of a complex that recognizes and binds damaged DNA and stimulates repair, activates transcription factor E2FI, interacts with TP53 and CUL4A; mutations are associated with xeroderma pigmentosum group E	0.00148897	-0.0664573	0.0422261	0.473872	0.878599	1.2163	0.960628
LMO2	Lim domain only 2, a putative transcription factor of the rhombotin family consisting of two LIM domains, essential for erythropoiesis; gene is site of chromosomal translocations in T cell acute leukemia	0.00149212	-0.985925	-1.03655	-1.20035	0.224455	-0.827587	-0.973162
TFG	TRK-fused gene; fusion of the gene to ALK is seen in anaplastic large cell lymphomas (ALCL), while fusion of the gene to NTRK1 is seen in papillary thyroid carcinomas, and autoantibodies to the protein are found in patients with Sjogrens syndrome	0.00149212	-0.228634	-0.936315	-1.02926	0.276423	0.0868474	-0.343891
STCH	Stress 70 protein chaperone microsome-associated, a calcium-inducible stress 70 protein chaperone ATPase and putative ATP-binding protein that may play a role in the stress response	0.00149212	-0.408598	0.323894	0.265116	0.611177	-0.189553	-0.324503
ITGB5	Integrin beta 5, forms a heterodimer with alpha V integrin (ITGAV) and acts as a vitronectin receptor, involved in cell adhesion and motility, has a role in phagocytosis	0.00149212	-0.00564242	-0.163936	-0.505106	-0.928889	-0.719977	-1.15394
FLJ12890	Protein containing four TPR (tetratrico peptide repeat) domains, which may mediate protein-protein interactions	0.00149212	-0.268963	-1.03263	-1.22384	0.0374737	-0.251137	-0.611291
CHMP1.5	Member of the eukaryotic DUF279 protein of unknown function family, has moderate similarity to S. cerevisiae Did2p, which is a class E vacuolar protein-sorting factor that functions in non-selective vesicle transport and protein-vacuolar targeting	0.00149212	-0.0857175	1.22208	1.13356	0.98785	0.555318	0.501199
I_959144	Protein containing a putative zinc finger in N-recognin domain, has strong similarity to uncharacterized N-recognin (mouse Ubr1), which may bind to N-terminal amino acid of proteins and marks them for degradation	0.00149212	-0.293874	-1.39461	-1.1597	-0.114557	0.00558437	-0.54449
DKFZP564J157	Proline-rich protein, has low similarity to Sprr1b, which is a component of the cornified envelope of stratified squamous epithelia and may be a cross-bridging protein	0.00149212	0.354723	0.189439	0.448047	0.915255	1.01092	0.802599
I_964137	Protein of unknown function, has very strong similarity to uncharacterized mouse 0610010I12Rik	0.00149212	0.444642	0.0467492	0.36395	0.378699	1.0572	0.816789
NMB	Precursor of neuromedin B, a bombesin-related neuropeptide, induces calcium flux and phosphatidylinositol turnover, stimulates cell proliferation, a potential autocrine growth factor for lung tumors	0.00150605	-0.357416	0.417857	0.739079	1.30861	0.830941	0.493087
IFI44	Microtubule aggregate protein 44, an interferon-alpha and beta inducible protein that may mediate the antiviral action of interferons	0.00152237	-0.73624	-0.3424	-1.22467	-0.0607856	-0.938751	-1.46507
HIRA	Histone cell cycle regulation defective homolog (S. cerevisiae) A, WD40 repeat-containing transcriptional regulator, interacts with core histones, functions in S phase arrest; haploinsuffiency may play a role in DiGeorge/velocardiofacial syndrome	0.00152473	0.731253	-0.198797	-1.05714	-1.60762	-0.535612	-1.00282
YWHAZ	14-3-3 zeta, mediates various signal transduction pathways, including inhibition of protein kinase C and activation of inositol polyphosphate 5-phosphatase, phospholipase A2 activity is questionable; may be associated with Alzheimers disease	0.00152473	-0.101884	-0.371559	-1.19224	-0.645189	-0.517181	-0.808378
SPP1	Secreted phosphoprotein-1 (osteopontin), an extracellular matrix glycoprotein and integrin ligand, plays a role in cellular adhesion and migration, regulates normal and atherosclerotic calcification processes, contributes to tumor invasion and metastasis	0.0015253	-0.227014	0.599981	0.653443	0.264869	0.705653	0.977728
ODC1	Ornithine decarboxylase, catalyzes the decarboxylation of ornithine into putrescine, the first and rate-limiting step in polyamine biosynthesis	0.00153069	0.887647	1.5795	0.589368	0.300068	0.556159	0.154431
NUP107	Nuclear pore complex protein, a component of a conserved nuclear pore sub-complex, may play a role in nuclear pore reassembly after mitosis	0.00153892	-0.946923	-0.641862	-1.63854	-0.383476	-0.939901	-1.59392
FLJ13449	Protein of unknown function	0.00153892	-1.28446	0.383242	-0.233392	0.0307675	-0.656154	-1.11711
NUDT5	Nudix (nucleoside diphosphate linked moiety X)-type motif 5, hydrolyzes ADP-sugars, may prevent non-enzymic protein glycation, catabolize toxic nucleotide derivatives, and regulate levels of nucleotides involved in signaling	0.00153892	0.0434145	0.163262	-0.356167	0.191613	0.806548	0.721611
I_937761	Protein of unknown function, has high similarity to uncharacterized human FLJ10006	0.00153892	-0.59985	-1.40376	-0.892098	0.266308	0.206008	-0.39814
I_957301	Protein of unknown function, has high similarity to uncharacterized mouse 2610528M18Rik	0.00153983	-1.32816	0.169445	-0.804122	-0.127461	-0.808384	-1.88445
TNFRSF10C	Tumor necrosis factor receptor superfamily member 10c, GPI-anchored membrane receptor lacking a cytoplasmic death domain, inhibits apoptosis by binding TNFS10 and preventing TNFS10-activation of death domain-containing receptors (TNFRSF10A and TNFRSF10B)	0.00153983	0.432428	0.261094	0.414966	0.907176	1.58173	1.31177
FLJ10156	Protein of unknown function	0.00153983	-0.429642	0.116831	-0.620362	-0.699153	-0.941336	-2.12762
KIF13B	Kinesin family member 13B, associates with the kinase domain of scaffolding protein DLG1 in T-cells and may play a role in T-cell activation, may bind to microtubules, may play a role in intracellular protein trafficking	0.00153983	0.291643	-1.17988	-1.51911	-0.83974	-0.481363	-0.928345
FBL	Fibrillarin, a nucleolar RNA-binding protein that is involved in ribosomal RNA processing; recognized by antisera from patients with scleroderma autoimmune disease, systemic sclerosis, and other connective tissue diseases	0.00153983	0.229698	-0.0838061	-0.473735	-0.402231	-0.510781	-0.810123
WNT5A	Wingless-type MMTV integration site family member 5A, a Wnt family member that regulates cell proliferation, adhesion, and migration; upregulated in cirrhotic liver, synovial tissues of rheumatoid arthritis patients, and some tumors	0.00153983	-0.55956	-1.22326	-1.87988	-0.796307	-0.991342	-1.66579
HSPA2	Heat shock 70kD protein 2, a predicted ATPase that may be involved in male meiosis and spermatid development	0.00154038	0.652884	1.94374	1.4317	0.817276	0.0790612	-0.20317
UGCGL2	Member of the glycosyl transferase family 8, which transfer sugar residues to donor molecules during lipopolysaccharide and glycogen biosynthesis, has low similarity to S. pombe Gpt1p, which is a UDP-glucose:glycoprotein glucosyltransferase	0.0015461	-1.27131	-0.0738887	-0.472133	-0.643354	-1.28813	-1.66069
AD-017	Member of the glycosyl transferase family 8, which transfer sugar residues to donor molecules	0.0015461	-0.592506	-0.674703	-0.58092	0.369437	-0.208978	-0.48761
IMMP2L	Inner mitochondrial membrane peptidase 2 like, has similarity to S. cerevisiae Imp2p, which is a mitochondrial peptidase subunit; corresponding gene is disrupted by a chromosomal breakpoint in a patient with Tourette syndrome	0.0015461	-0.530587	-0.495261	-1.4201	-1.62684	-1.27796	-2.40886
FLJ10773	Mammalian Ena (NPC derived proline rich protein 1), member of the Ena/VASP family of proteins, interacts with an amyloid precursor protein (APP)-containing complex to possibly regulate cell motility, may regulate actin filament assembly	0.0015461	0.0487601	-0.840112	-1.96852	-1.19912	-0.894312	-1.34139
DDX18	DEAD box protein 18, a member of the DEAD/H box ATP-dependent RNA helicase family, expression is regulated by MYC and MAX	0.00154782	-0.253818	-0.283414	-0.818621	0.16911	-0.0276505	-0.310872
COL13A1	Alpha 1 subunit of type XIII collagen, a plasma membrane protein, may play a role in cell adhesion, eye development, and eye function	0.00155556	-0.797491	-0.467758	-1.72679	-2.66305	-2.94065	-2.89794
QSCN6	Quiescin Q6, a quiescence-inducible protein that contains 9 quiescin homology zones and has similarity to thioredoxins and S. cerevisiae Erv1p and sulfhydryl oxidases, may play a role in the induction of quiencence	0.00155556	-0.11669	0.0834595	0.314235	0.538398	-0.0465982	-0.272768
DHRS2	Short-chain alcohol dehydrogenase family member, a putative alcohol dehydrogenase that is upregulated during monocyte to dendritic cell differentiation and synthesized in hepatoblastoma following treatment with butyrate	0.00155556	-0.219122	-0.109916	0.289396	0.584236	0.570766	-0.0260353
FZD7	Frizzled (Drosophila) homolog 7, a member of the mammalian Frizzled receptor family, predicted to bind Wnt, may contribute to gastric and esophageal cancers by indirectly enhancing beta-catenin (CTNNB1) mediated signaling	0.00155556	0.423725	1.1866	0.764967	1.18518	0.208582	-0.30494
ISGF3G	Interferon-stimulated gene factor 3 (ISGF3) gamma, DNA-binding subunit of the ISGF3 transcriptional regulator, activates transcription of interferon alpha-induced genes, can suppress hepatitis B virus transcription in response to interferon alpha	0.00155556	-0.435409	-0.651857	0.470302	1.16984	0.597964	0.572505
SENP2	Protein with strong similarity to axin-associating molecule (rat LOC78973), which negatively regulates rat Wnt signaling, contains a ubiquitin-like protein-specific protease (Ulp1) family C-terminal catalytic domain, which may bind other protein domains	0.00155556	0.106918	-0.862676	-0.448226	0.189226	0.0398943	-0.201032
MYOZ2	Myozenin 2 (calsarcin-1), a calcineurin-binding protein which facilitates binding of the calcineurin phosphatase to alpha actinin in sarcomeres	0.00155556	0.558549	0.587974	-0.244348	-0.917612	0.035283	0.0212678
C20orf88	Protein with high similarity to S. cerevisiae Ydl219p, which is a D-Tyr-tRNA[Tyr] deacylase, contains two uncharacterized ACR domains	0.00155556	-0.276566	-0.0991568	-1.16744	-1.52471	-1.23515	-1.89747
AP2B1	Adaptor-related protein complex 2 beta 1 subunit, a large subunit of the AP2 adaptor complex, involved in clathrin coat assembly at the plasma membrane; may bind to the transmembrane envelope protein of HIV-1 and HTLV retroviruses	0.00155893	0.331306	0.0328981	0.014976	-0.646171	0.208883	0.426747
IGFBP3	Insulin-like growth factor binding protein 3, member of a family of proteins that binds to insulin-like growth factors (IGF1, IGF2), inhibits IGF1 -induced proliferation and induces apoptosis in an IGF1 -independent manner through interactions with PXRA	0.00155893	-2.12991	-1.72296	-2.66684	-1.74146	-2.9564	-3.14003
CASP7	Caspase 7, a cysteine (thiol) proteinase, member of caspase 3 (CASP3) subfamily of effector caspases, involved in apoptosis induced by a variety of agents, expression is reduced in chemotherapy-resistant tumors	0.00155995	-0.746384	-0.156461	0.111085	0.836485	0.367694	-0.0457508
I_1000133	Protein of unknown function, has moderate similarity to uncharacterized C. elegans R07E3.5	0.00155995	-0.0776022	-1.24688	-1.41814	-0.843797	-0.614792	-1.19644
FLJ21148	Protein of unknown function, has low similarity to uncharacterized human FLJ23027	0.00156163	0.535621	1.70444	0.931523	0.940995	0.407586	0.740776
NUP88	Nucleoporin 88, a nuclear pore complex (NPC) component, association with the NPC is dependent upon interaction with nucleoporin NUP214, may be a proliferation marker of malignant transformation	0.0015625	0.0809618	-0.167068	-1.57559	-0.840316	-0.571065	-0.728955
FLJ10462	Member of the male sterility protein family, has moderate similarity to uncharacterized C. elegans Y71H10A.2	0.0015625	-0.0641147	-0.0907966	-0.877058	-1.36828	-0.824201	-1.28746
PROL2	Proline-rich protein B4-2, may be located in the nucleus and may function as a regulatory protein	0.0015625	0.726114	0.398202	1.20967	1.91614	1.79125	2.03377
FLJ22202	Protein of unknown function	0.0015625	0.702367	-0.0962784	-0.383908	-1.39155	-0.574697	-0.760792
KIAA0697	Protein containing a KH domain, has a region of moderate similarity to eukaryotic translation initiation factor 4E binding protein 3 (human KIAA1085), which is a translational repressor that inhibits human EIF4E -dependent translation initiation	0.00156351	0.344735	-1.90398	-0.998469	-0.224314	-0.146476	0.103466
PDCD8	Programmed cell death 8 (apoptosis-inducing factor), a caspase-independent apoptotic protease activator and flavoprotein, translocates from the mitochondria to the nucleus to play a role in chromatin condensation and DNA fragmentation	0.00156351	0.330901	0.1067	-0.489005	0.4012	0.676956	0.63619
ZF	Zhangfei, a transcription factor with a basic domain-leucine zipper (bZIP) region and an acidic activation domain that binds host cell factor (HCFC1) and may regulate herpes simplex viral protein expression	0.00157028	-1.44428	-0.257919	-1.05857	-0.480009	-0.757173	-1.80638
ADCY3	Adenylyl cyclase 3, a putative membrane-associated ATP-pyrophosphate lyase that converts ATP to cAMP, inhibited by Ca2+/calmodulin-dependent protein kinase II, regulates intracellular signal transduction, may play a role in pregnancy	0.00157028	0.0932341	0.0562314	-0.737077	-0.673538	-0.635177	-1.33207
FLJ22116	Protein containing an SMC domain C-terminal domain, which bind ATP in chromosome-associated proteins, has low similarity to S. pombe Rad18p, which functions in DNA repair	0.00157537	-0.83425	-0.849585	-0.778629	0.00814686	-0.112862	-0.475869
APG12L	Autophagy 12-like, protein that is conjugated via an isopeptide bond to lysine 130 of APG5, may be involved in the degradation of cytoplasmic constituents by a mechanism similar to that of yeast autophagy	0.00157586	-0.456725	0.333685	0.0629358	0.028978	-0.749755	-0.839107
KIAA1449	Protein containing six WD domains (WD-40 repeats), which may mediate protein-protein interactions, has a region of low similarity to a region of platelet-activating factor acetylhydrolase isoform 1b alpha subunit (45kD) (human PAFAH1B1)	0.00157865	-0.567418	-0.445313	-0.0791344	0.437061	0.129218	0.420491
LOC51321	Protein of unknown function, has high similarity to uncharacterized mouse X83328	0.00157943	-0.0863764	0.00425569	-0.10541	0.331807	0.711027	0.816272
GPX1	Glutathione peroxidase, a selenium-containing antioxidant enzyme that detoxifies peroxide in the oxidative stress response, regulates doxorubicin-induced apoptosis, deficiency may be associated with hemolytic anemia	0.00157943	-0.103931	0.641295	0.853713	1.07912	1.141	1.16414
KIAA0483	Protein containing an F-box domain, which serve as a link between a target protein and a ubiquitin-conjugating enzyme	0.00157943	-0.452173	-0.633536	-0.518387	0.180619	0.384735	0.0680494
PTPRN2	Receptor-type protein tyrosine phosphatase N polypeptide 2, a transmembrane glycoprotein found in dense core secretory granules, involved in secretion of insulin; an autoantigen in some people with insulin-dependent diabetes mellitus	0.00157943	-0.888731	0.17055	-0.244039	-0.442774	-0.819379	-0.904183
TDPGD	Member of the NAD-dependent epimerase/dehydratase family, which catalyze reactions involving nucleotide sugars, has low similarity to GALE, which is a UDP-galactose 4-epimerase involved in galactose metabolism	0.00158105	-0.71717	0.0857384	-0.446585	0.637832	0.457192	-0.0757405
UBL5	Protein with high similarity to S. cerevisiae Hub1p, which is a ubiquitin-like protein involved in the conjugation of S. cerevisiae Hbt1p and S. cerevisiae Sph1p, member of the ubiquitin family	0.00158362	-1.09975	0.128027	-0.136794	0.362932	-0.411491	0.0215136
FLJ11000	Protein of unknown function	0.00158362	-0.0472098	0.00492975	0.722973	1.08051	0.00789138	0.352851
MGC4701	Protein of unknown function	0.00158362	-1.32474	1.00084	-0.0457188	0.366197	-0.226805	-0.907689
ARHE	Ras homolog gene family member E, binds GTP and is found exclusively in the GTP-bound form, but lacks intrinsic GTPase activity and is resistant to Rho-specific GTPase-activating proteins; induces actin filament disassembly and loss of cell adhesion	0.00158844	-1.57425	0.366362	-0.374341	-0.40504	0.345584	-0.172408
MATR3	Matrin 3, an acidic protein that is a component of the nuclear matrix	0.00158844	-0.765318	-0.403723	-1.21407	-0.262465	-0.331019	-0.742629
KIAA0738	Protein of unknown function	0.00158844	0.462712	-0.137422	0.125335	0.550033	0.258386	0.40722
I_929363	Protein of unknown function, has strong similarity to uncharacterized rat Lyric	0.00159343	-0.203064	-0.25421	-1.30946	-0.732645	-0.37735	-0.546988
PIGK	Phosphatidylinositol glycan class K, catalyzes the transfer of fully assembled GPI units to proteins in GPI anchor biosynthesis	0.00159685	-1.28181	0.186072	-0.260757	-0.349006	-0.516233	-1.06652
CDC2	Cell division cycle 2, cyclin-dependent protein kinase that binds B-type cyclins, regulates entry of mitosis and G2 to M-phase transition, promotes cell proliferation; implicated in Alzheimers disease through phosphorylation of amyloid beta and nucleolin	0.00159685	-1.7082	-0.832966	-1.84279	-1.12481	-2.04213	-2.62438
FLJ10569	Protein of unknown function	0.00159685	-0.161791	-0.508253	-0.612441	0.632788	0.377768	0.210289
PPP6C	Protein phosphatase 6 catalytic subunit, a putative serine-threonine protein phosphatase, plays a role in cell cycle regulation and cell shape control	0.00159685	-0.220031	-0.855282	-1.37332	-0.315642	0.0851645	-0.359923
TCEA2	Transcription elongation factor A (SII) 2, TFIIS-related transcription elongation factor, promotes cleavage of nascent mRNA and readthrough of arrested RNA polymerase II holoenzymes, may contribute to Cockayne syndrome by conferring UV sensitivity	0.00159685	0.123056	0.411499	0.628071	1.12428	0.898981	1.05215
CTSF	Cathepsin F, a cysteine protease of the papain family, may have a role in normal protein catabolism, may function during tumor progression	0.00160358	-0.541748	0.290375	0.180681	0.834736	0.630725	0.478192
PCSK5	Proprotein convertase subtilisin/kexin type 5, a serine protease that cleaves precursors at paired basic amino acids, may cleave prorenin to activate renin (REN), may play a role in proteolytic processing of the HIV envelope glycoprotein gp160	0.00160358	-0.923105	-1.04927	-1.46962	-0.957494	-1.16444	-2.32734
ASNS	Asparagine synthase, catalyzes ATP-dependent conversion of aspartate to asparagine using an amine group from glutamine or ammonia, expression is induced upon amino acid and glucose deprivation and induction increases cancer cell resistance to chemotherapy	0.00160358	0.940294	1.36182	2.06361	1.11851	0.956018	1.05301
HTGN29	Protein of unknown function, has high similarity to uncharacterized immunoglobulin kappa light chain variable region 4 (mouse Igk-V4)	0.00160358	-0.874335	0.180475	-0.065306	0.454455	-0.114536	-0.754053
IFI30	Interferon gamma-inducible protein 30 (gamma-interferon-inducible lysosomal thiol reductase), an IFNG -inducible disulfide oxidoreductase expressed in antigen presenting cells, may act in the immune response and in the generation of MHC class II epitopes	0.00160358	0.692115	0.939444	1.40405	1.31242	1.52251	1.47678
IDN3	Protein of unknown function, has a region of weak similarity to S. pombe Mis4p, which is involved in sister chromatid cohesion and the DNA damage response	0.00160403	-0.314369	-1.93654	-1.25585	-0.38484	-0.467408	-0.655443
HCS	Somatic cytochrome c, released from mitochondria upon induction of apoptosis	0.00160845	0.213021	0.813184	0.347939	-0.0184291	-0.217253	-0.236518
I_1109532	Protein with high similarity to rho GTPase activating protein 4 (human ARHGAP4), which inhibits actin stress fiber organization, contains a Fes or CIP4 homology domain, a RhoGAP (GTPase activator protein) domain, and an Src homology 3 (SH3) domain	0.00160845	0.313267	-1.7145	-1.28183	-1.632	-1.04056	-1.23022
MGC5528	Protein of unknown function	0.00160845	-0.427235	-0.570585	-1.12616	0.175331	-0.430625	-1.08841
DUSP5	Dual specificity phosphatase 5, member of a family of nuclear vaccinia H-1 (VH-1)-like protein tyrosine phosphatases, dephosphorylates and inactivates MAP kinase (MAPK3), expression is induced by mitogenic stimuli and heat shock	0.00160845	-0.87104	-0.531266	-1.14746	-0.565745	0.359468	-0.0797023
RPL28	Ribosomal protein L28, component of the large 60S ribosomal subunit; corresponding gene shows abnormal expression in colorectal carcinoma cells	0.00160845	1.0958	0.126915	0.651586	0.264829	0.506656	0.888723
LMO2	Lim domain only 2, a putative transcription factor of the rhombotin family consisting of two LIM domains, essential for erythropoiesis; gene is site of chromosomal translocations in T cell acute leukemia	0.00161	-0.927352	-0.926248	-1.35381	0.170601	-0.726102	-1.10344
SLIT2	Slit homolog 2 (Drosophila), ligand for the roundabout receptor (ROBO1), binds to the heparan sulfate proteoglycan glypican 1 (GPC1), has a variety of chemorepellent activities in axon guidance, induces branching of dorsal root ganglia axons	0.00161043	0.315948	0.194214	0.0644619	-0.159939	-0.3972	-0.148193
EBNA1BP2	EBNA1-binding protein 2, a nuclear protein that positively controls cell proliferation and is implicated in the stable maintenance and segregation of latent Epstein Barr virus DNA episomes in human cells	0.00161308	-0.0559264	0.786754	0.489601	0.411223	-0.215653	-0.296191
AIBP63	Alpha integrin binding protein 63, binds the alpha 3A subunit (ITGA3) of integrins and may play a role in the regulation of integrin function	0.00161683	0.340059	-0.020239	-0.0504887	0.712905	0.253746	0.412549
LOC51270	E2F-like protein, a member of the E2F-dimerization partner (TDP) family, which stimulate E2F-dependent transcription, has high similarity to a region of human TFDP1, which forms heterodimers with E2F to transactivate cell cycle genes	0.00161726	-0.361853	-0.516376	-1.34649	-0.929497	-1.59575	-1.83421
C5orf6	Protein of unknown function	0.00162031	0.612564	1.38877	1.56461	1.14753	0.565021	0.479845
TOMM20	Protein which contains an MAS20 protein import receptor domain, has low similarity to S. cerevisiae TOM20, which is a mitochondrial primary import receptor of the outer membrane	0.00162031	-0.106215	0.00814771	-0.486379	0.437458	0.221514	-0.370154
PPP2R5E	Protein phosphatase 2 regulatory b epsilon, regulatory subunit of protein phosphatase 2, determines substrate specificity of protein phosphatase 2, phosphorylated on serine and highly expressed in brain	0.00162376	-0.192913	-1.54182	-2.11144	-0.910903	-0.734648	-1.16818
LOC56920	Protein with high similarity to semaphorin 3e (Semaphorin H, mouse Sema3e), which is involved in neuronal growth cone guidance, neurite outgrowth, and activation of the MAP kinase pathway, contains a Sema domain	0.00162376	0.186559	-0.14576	-0.0323111	-0.406617	-0.0865093	0.0610749
AKR1B10	Aldose reductase-like protein (human small intestine reductase), reduces aliphatic and aromatic aldehydes and, to a lesser extent, hexoses, may detoxify reactive digested aldehydes or act in steroid metabolism, overexpressed in some liver cancers	0.00162376	-0.17903	0.458589	-0.0367419	0.0451392	1.27805	1.3706
GSTT2	Glutathione S-transferase theta 2, theta class glutathione transferase and peroxidase, involved in xenobiotic metabolism, may be involved in the detoxification of lipid peroxidation products	0.00162967	-0.125045	1.34643	1.14896	0.709492	-0.276188	-0.0979928
CNN3	Acidic calponin, member of a family of actin-binding proteins that inhibit actomyosin Mg(2+)-ATPase, expressed in both smooth muscle and non-smooth muscle tissue	0.00163447	-0.335041	-0.276143	-1.27282	-0.528664	-0.843565	-1.02077
MGC5309	Protein with low similarity to negative regulation of URS2 (S. cerevisiae Nut2p), which is a subunit of RNA polymerase II holoenzyme mediator (SRB) subcomplex	0.00163816	-0.654308	-0.00841402	-0.0855238	0.243384	-0.438449	-0.93984
SLC25A12	Solute carrier family 25 member 12 (ARALAR1), binds calcium and is found exclusively in mitochondria, possibly involved in calcium-regulated (anionic) metabolite transport in mitochondria	0.00164004	-0.314176	-0.87959	-0.996601	-0.0209681	-0.210124	-0.317465
SERPINA1	Serine (or cysteine) proteinase inhibitor (clade A (alpha-1 antiproteinase, antitrypsin) member 1, inhibits macrophage elastase (MMP12), may play a role in amyotrophic lateral sclerosis; gene mutations are associated with emphysema and liver cirrhosis	0.00164004	0.287682	0.134	0.0224096	0.174412	1.03555	1.45691
PMAIP1	Phorbol-12-myristate-13-acetate(PMA)-induced protein 1, a likely immediate early response gene; highly expressed in adult T-cell leukemia cells	0.00164044	1.38931	3.47091	2.10842	1.27208	1.12823	0.97007
PLAB	Macrophage inhibitory cytokine 1, a member of the TGF-beta superfamily, functions as an autocrine regulatory molecule by inhibiting macrophage activation, may be a mediator of placental control of embryonic development, overexpressed in prostate cancer	0.00164847	2.64426	2.91359	3.85955	3.66123	4.98505	3.9458
LOC58486	Protein of unknown function, has low similarity to uncharacterized human KIAA1353	0.00164886	-1.63312	-0.016406	-0.322163	0.342901	-0.0565633	-0.448311
FZD2	Frizzled homolog 2, member of the frizzled gene family of cell-surface receptors for the Wnt family of extracellular ligands, expression is developmentally regulated	0.00165033	0.774393	0.562793	0.741952	0.153441	-0.276722	-0.105266
FLJ11026	Protein with strong similarity to rat Rsec5, which is a subunit of the exocyst complex that may have a role in vesicle fusion	0.00165506	-0.217507	-1.1331	-1.79874	-0.869471	-0.668101	-1.62018
TMSNB	Protein with high similarity to thymosin beta 4 (rat Tmsb4x), which sequesters actin monomers thereby inhibiting actin polymerization an may function in neuronal remodeling and in controlling cell size and shape, member of the thymosin beta-4 family	0.00165767	-1.32441	0.282538	0.0782879	-0.0365845	-0.961983	-1.63847
PCDH9	Protein containing six cadherin domains, which are found in the extracellular domain of some receptors and cell adhesion proteins, has moderate similarity to protocadherin 1 (human PCDH1), which is a cadherin-related cell adhesion molecule	0.00165767	0.194399	1.00213	0.864477	0.814341	0.0935547	-0.043306
I_959321	Protein of unknown function	0.00165767	-0.602084	0.230427	-0.00469967	0.316919	-0.285783	-0.323108
UBE2E3	Ubiquitin-conjugating enzyme E2E3, may possess both ubiquitin-conjugating activity and SUMO (UBL1) -conjugating activity, mediates SUMO1 (UBL1) modification of I kappa B alpha (NFKBIA), inhibiting its ubiquitination and degradation	0.00165767	-0.713665	-0.719626	-2.09434	-1.39261	-1.39675	-1.86702
I_928737	Protein of unknown function	0.00165767	-0.42214	0.255882	0.150276	0.29627	-0.78196	-1.42254
ATP2B1	ATPase Ca++ transporting plasma membrane 1, a member of the P type primary ion transport ATPase family, a housekeeping gene, alternatively spliced isoforms show differential tissue expression; candidate gene for hereditary hearing impairment	0.00165767	0.402622	-0.816521	-1.83821	-1.33071	-0.827618	-0.9254
KLF5	Kruppel-like factor 5 (intestinal), a zinc finger transcription factor, expression in aortic smooth muscle cells increases in primary lesions and may indicate risk for restenosis	0.00165767	0.555193	1.20541	0.866258	1.63317	1.20365	0.917488
H2A_S	H2A histone family member, a component of nucleosomes, along with core histones H2B, H3, H4, and DNA	0.001662	0.220955	0.175247	0.375237	-0.0269614	0.498571	1.3937
H1F0	H1(0)-type member of the H1 histone family involved in compaction of DNA into nucleosomes and into high-order chromatin structures	0.001662	-0.0338774	-0.255462	0.820265	0.905674	0.598351	0.208808
KNSL4	Kinesin-like 4, a DNA and microtubule-binding protein, associates with mitotic chromosomes and is enriched in the kinetochore during anaphase, involved in generating the away-from-the-pole force necessary for chromosome oscillation during mitosis	0.001662	-0.282753	-0.239767	-0.0416084	0.207799	-0.479698	-0.627353
CHAF1A	Chromatin assembly factor 1 subunit A, chromatin assembly factor 1 subunit that mediates deposition of newly synthesized histones H3 and acetylated H4 onto replicated DNA, may mediate a chromatin assembly response to DNA damage by interacting with PCNA	0.00166667	-0.184413	-0.891567	-0.721373	-0.150883	-1.045	-1.35253
MGC5528	Protein of unknown function	0.00166917	-0.522359	-0.519738	-1.00034	0.151269	-0.431609	-1.14064
NDUFS1	NADH-dehydrogenase ubiquinone Fe-S protein 1 (75kD), a multiprotein complex that transports electrons from NADH to ubiquinone, present within the hydrophobic fraction of complex I; genetic variants are associated with mitochondrial complex I deficiency	0.00167167	-0.102448	-0.137585	-0.853805	0.255979	0.206451	-0.0728395
I_1151920	Protein with high similarity to zinc finger protein 85 (human ZNF85), which functions as a transcriptional corepressor, contains 11 C2H2 type zinc finger domains, which bind nucleic acids, and a kruppel-associated box (KRAB) domain	0.00167238	-0.320564	0.634494	0.52983	0.522221	-0.153104	-0.0654346
MAN2A2	Alpha mannosidase class 2A member 2 (alpha-mannosidase IIx), a Golgi apparatus protein involved in the conversion of high mannose side chains to complex N-glycans	0.00167238	-0.199236	0.289946	0.318323	0.633975	-0.032318	-0.172495
STCH	Stress 70 protein chaperone microsome-associated, a calcium-inducible stress 70 protein chaperone ATPase and putative ATP-binding protein that may play a role in the stress response	0.00168365	-0.449517	0.414727	0.172654	0.626613	-0.197334	-0.386517
EREG	Epiregulin, a member of the epidermal growth factor family, acts as a ligand for the ERBB4 and EGFR and plays important roles in regulation of cell growth, may be involved in tumorigenesis	0.00168365	-0.145969	-1.03301	-1.63213	-0.427882	0.580565	0.127529
MAP3K7IP2	TAK1-binding protein 2, an adaptor protein that functions in the interleukin-1 signaling pathway by binding the MAP kinase kinase kinase TAK1 (MAP3K7) and linking it to TRAF6, thereby regulating TRAF6 activity	0.00168365	-0.469305	-2.06505	-1.62296	-0.598135	-0.453918	-0.866966
NAP1L3	Nucleosome assembly protein 1-like 3, a putative chromatin binding protein that may be involved in chromatin modification or neuron differentiation	0.00168365	-0.392331	0.680134	1.03716	1.44031	0.844663	0.585713
PA26	p53 regulated PA26 nuclear protein, induced in a p53 (TP53)-dependent manner by genotoxic stress, induced by growth arrest, widely expressed and primarily localized to the nucleus, may function in regulating cell growth	0.00168365	-0.0483612	2.06592	2.04252	1.65536	1.44905	2.85542
HNRPM	Heterogeneous nuclear ribonucleoprotein M, initiates recycling of internalized immature thyroglobulin for further processing through the Golgi back to the apical membrane	0.00168365	-0.0100678	-0.291448	-0.860168	0.134564	0.0168617	-0.918379
I_961562	Protein of unknown function	0.00168365	0.4206	-0.586538	-0.0876954	-0.00451356	0.590663	0.356442
CCNDBP1	Cyclin D-type binding-protein 1, negative regulator of E2F1 mediated transcription which contains a helix-loop-helix motif	0.00168365	-0.45037	0.318442	0.290245	1.39536	0.883877	0.569529
FIBP	Acidic fibroblast growth factor intracellular binding protein, may mediate the mitogenic properties associated with acidic fibroblast growth factor (FGF1)	0.00168644	0.443331	0.155686	0.355596	0.553311	0.762147	1.07596
I_929203	Protein containing an F-box domain, which serve as a link between a target protein and a ubiquitin-conjugating enzyme	0.00168644	-0.265681	-0.0499984	0.00432801	1.01372	0.111993	0.642079
COL13A1	Alpha 1 subunit of type XIII collagen, a plasma membrane protein, may play a role in cell adhesion, eye development, and eye function	0.00168677	-0.886794	-0.476585	-1.86586	-2.67486	-2.87747	-2.92631
FLJ10156	Protein of unknown function	0.00169345	-0.360751	0.137873	-0.600907	-0.703287	-1.04746	-2.03343
SNRPA	Small nuclear ribonucleoprotein polypeptide A, a U1 snRNP protein and spliceosome component that may regulate its own mRNA production through polyadenylation inhibition, generates autoantibodies in systemic lupus erythematosus (SLE) patients	0.00170148	0.624799	0.421324	0.194349	-0.333628	-0.42184	-0.125547
MGC3038	Protein with high similarity to actin related protein 2-3 complex subunit 5 (human ARPC5), which interacts with p20/Arc (human ARPC4) during Arp2-3 protein complex assembly and may play a role in cell motility	0.00170148	0.167699	0.780695	0.670455	0.0826277	-0.142808	-0.315706
PIST	Protein containing a PDZ, DHR, or GLGF domain, which are found in signaling proteins, has a region of moderate similarity to a region of syntrophin basic 2 (mouse Sntb2), which may play a role in establishing cell polarity	0.00171127	-1.03537	-0.842745	-1.35715	0.21834	0.152825	-0.413143
MCJ	Protein containing two DnaJ domains, which are part of chaperone (protein folding) system that mediates interaction with heat shock proteins, has high similarity to uncharacterized C. elegans T19B4.4	0.00171368	-0.440518	0.214979	-0.412372	-1.0689	-1.16535	-1.65311
RGS20	Regulator of G protein-signaling 20, binds to and stimulates the intrinsic GTPase activity of G protein alpha subunits to negatively regulate G protein-coupled receptor signaling, highly selective for Galpha-z (GNAZ), may regulate microtubule disassembly	0.00172135	-0.387069	-0.287463	-1.3635	-1.09436	-1.32689	-1.60881
MAP4	Microtubule-associated protein 4, a microtubule-associated protein that stabilizes microtubules and may regulate microtubule dynamics during mitosis; target of a Poliovirus protease	0.0017267	0.655437	-0.384807	-1.01143	-1.31952	-0.886263	-0.806848
I_963732	Protein with strong similarity to heavy chain MHC class I molecule (human HLA-B), which associates with beta 2-microglobulin and presents peptides to CTLs, contains an immunoglobulin (Ig) and class I histocompatibility antigen domains alpha 1 and 2	0.0017267	-0.753628	-0.152711	0.0520795	0.570792	0.338492	-0.00909723
I_960741	Protein containing two C2H2 type zinc finger domains, which bind nucleic acids	0.0017267	0.194352	1.34166	0.816419	0.492315	0.466988	-0.0604691
FLJ10290	Protein containing an RNA recognition motif (RRM, RBD, or RNP)	0.0017267	0.264023	1.03928	0.856083	0.785228	0.552567	0.42784
LOC114659	Protein containing four leucine rich repeats, which mediate protein-protein interactions	0.00173326	-0.382715	-0.436502	-0.182517	0.574923	0.123262	0.0733451
HTATSF1	HIV TAT specific factor 1, a transcription elongation factor, forms part of a complex with SPT5 (SUPT5H) and RNA polymerase II and is required for transcriptional activation by the HIV-1 Tat protein, may help to link transcription and splicing	0.00173354	-0.0680886	0.833451	0.114754	0.94864	0.697352	0.334958
BNIP3L	Adenovirus E1B 19kD interacting protein 3 like, a member of the BCL2 family of proapoptotic proteins, promotes apoptosis and may function as a tumor suppressor	0.00173591	-1.49667	-1.48933	-2.47818	-1.19725	-1.57366	-2.24772
ISG15	Interferon-stimulated protein 15 (ubiquitin cross reactive protein), a ubiquitin-like protein that conjugates to proteins, also an interferon-induced cytokine that modulates immune cell function	0.00173723	0.542758	0.604516	1.33505	1.50758	1.72423	2.11659
FLJ12442	Protein of unknown function, has high similarity to uncharacterized human TU12B1-TY	0.0017487	0.556925	0.150051	0.582231	-0.748509	-1.15027	-0.435073
PHF3	Protein containing a PHD-finger, which form an interleaved type of Zn-finger and may be involved in chromatin-mediated transcriptional regulation, has a region of low similarity to a region of transcription elongation factor A (SII) 1 (human TCEA1)	0.0017487	-0.597172	-1.43924	-0.6724	0.128269	-0.329619	-0.504515
NEDD4L	Neural precursor cell expressed developmentally down-regulated 4-like, a putative ubiquitin-protein ligase that interacts with serum glucocorticoid regulated kinase SGK and sodium channel EnaC (SCNN1A), regulates epithelial Na+ absorption	0.0017487	-0.15474	-1.13472	-1.67764	-1.0651	-0.67885	-1.45732
B3GNT6	beta-1,3-N-acetylglucosaminyltransferase, catalyzes the synthesis and addition of poly-N-acetyllactosamine to branched carbohydrate acceptors of both N- and O-linked carbohydrates as well as glycolipids	0.0017487	0.357478	0.427607	0.582025	0.720799	-0.0694972	0.0364262
I_958920	Protein with high similarity to sodium-dependent dicarboxylate cotransporter (solute carrier family 13 member 2, human SLC13A2), which is a transporter for Krebs cycle intermediates, member of the sodium:sulfate symporter family of membrane transporters	0.00175648	-0.25274	-0.370828	0.0105064	-0.965851	0.10616	0.0839692
JRKL	Jerky (mouse) homolog, a potential nuclear regulatory protein	0.00175648	-0.986298	0.650529	-0.142294	0.519103	0.268889	-0.34007
GEM	Gene expressed in mitogen-stimulated T cells, binds GTP, calmodulin, microtubules, and the kinesin-like protein KIF9, may be involved in cell shape control, neuron differentiation and calcium channel regulation; induced in mitogen-stimulated T cells	0.00176605	-1.48546	-0.111913	-1.52893	-0.996985	-0.372759	-1.19762
I_959029	Protein of unknown function	0.00176732	0.505804	-0.491462	-0.707547	-0.47845	-0.385266	-0.314625
MGC14353	Protein of unknown function, has moderate similarity to uncharacterized C. elegans Y71H2AR.1	0.00177273	-0.887389	0.264761	-0.18349	0.495396	0.0783777	-0.0114424
ZFP103	Zinc-finger protein 103, contains an RING H2 finger motif, involved in ubiquitin-dependent protein degradation, may play a role in central nervous system development; expression is increased in the cerebral cortex of sporadic Alzheimers disease patients	0.00178122	0.153186	1.0712	1.27419	1.49444	0.801525	0.375074
I_957301	Protein of unknown function, has high similarity to uncharacterized mouse 2610528M18Rik	0.00178144	-1.14395	0.214357	-0.645921	-0.128037	-0.882338	-1.80891
TNFAIP6	Tumor necrosis factor induced protein 6, a secreted protein that binds hyaluronate and is involved in plasmin inhibition and the inhibition of inflammation	0.00178199	0.223429	2.43187	0.687783	0.590207	0.0358806	0.472397
STCH	Stress 70 protein chaperone microsome-associated, a calcium-inducible stress 70 protein chaperone ATPase and putative ATP-binding protein that may play a role in the stress response	0.00178199	-0.326332	0.485564	0.236761	0.612122	-0.103015	-0.28644
DXS9879E	DNA segment on chromosome X unique 9879 expressed sequence, ubiquitously expressed	0.00178199	0.100814	0.520339	0.607856	0.977999	1.29467	1.08427
KIAA0052	Protein with high similarity to S. cerevisiae Mtr4p, which is required for mRNA export from the nucleus, member of the DEAD or DEAH box ATP-dependent RNA helicase family, contains a helicase conserved C-terminal domain	0.00178199	0.0103664	-1.06317	-1.83366	-0.805124	-0.55999	-0.770136
PARG	Poly (ADP-ribose) glycohydrolase, required for turnover of polymeric ADP-ribose, involved in DNA repair and apoptosis	0.00178199	-0.576436	-1.58705	-1.26579	-0.0105433	-0.0216542	-0.652557
RNUT1	RNA-U transporter 1 (snuportin-1), contains importin beta and m3G-cap binding domains, functions as an snRNP-specific nuclear import receptor via binding m3G-cap structure and stimulates import of m3G-capped U snRNPs, bound and exported by CRM1 (XPO1)	0.00178199	-0.122711	-1.00638	-0.504835	0.18525	-0.244218	-0.466107
D123	D123 gene product, cytoplasmic protein with a putative role in cell cycle progression, highly expressed in the testes	0.00178199	0.0734342	-0.220725	-0.920448	-0.175378	0.0127216	-0.19054
DKFZP434O1427	Protein containing a WWE domain, which may mediate protein interactions in ubiquitin and ADP ribose conjugation systems, and a C3HC4 type (RING) zinc finger, which may mediate protein-protein interactions	0.00178937	-0.609849	0.382306	0.154222	0.632569	-0.117016	0.153442
KRT18	Keratin 18 (cytokeratin 18), a type I epidermal keratin and component of intermediate filaments, may function in apoptosis, cell migration, and response to viruses, stress, and drug sensitivity; mutation of the gene may cause cryptogenic cirrhosis	0.00179367	0.054777	0.133976	0.126591	0.578656	0.906278	1.16879
POLI	DNA polymerase iota, a low fidelity DNA polymerase and 5-deoxyribose phosphate lyase that functions in translesion DNA replication and base excision DNA repair	0.00180102	-1.09835	-0.730674	-0.775488	0.63619	-0.156648	-0.46203
HEL308	Member of the DEAD or DEAH box ATP-dependent RNA helicase family, contains a helicase conserved C-terminal domain, has weak similarity to a region of S. cerevisiae Brr2p, which is an RNA helicase-related protein required for pre-mRNA splicing	0.00180122	-0.636091	0.0491372	-0.0476884	0.607166	0.407553	0.130247
ZNF216	Protein with homology to zinc-finger proteins, expressed in the cochlea	0.00180468	-0.353493	-0.232927	-0.174475	0.574479	0.195519	-0.0923931
P2RX2	Purinergic receptor P2X2, a cation channel gated by extracellular ATP that is involved in calcium ion transport and signal transduction, also may function in synaptic transmission	0.00180468	0.294306	0.0618274	-0.047956	-1.23729	-0.0967716	-0.267161
FBXL5	F-box and leucine-rich repeat protein 5, a putative subunit of the SCF ubiquitin ligase involved in protein degradation	0.00182114	-0.562037	-1.34645	-0.816164	-0.118788	0.261956	-0.0229351
RBPMS	RNA-binding protein gene with multiple splicing, a protein containing RNA recognition motifs, may play a role in RNA metabolism	0.00183858	0.596321	-0.87212	-1.11186	-0.85643	-0.621573	-0.769337
REPS1	RALBP1 associated Eps domain containing 1, a protein strongly expressed in heart and testis that associates with the Ral-associated GTPase activating protein RALBP1	0.00184498	0.227829	-1.40697	-1.19909	-0.372877	-0.324696	-0.809877
NFKBIE	Nuclear factor of kappa light polypeptide gene enhancer in B-cells inhibitor, epsilon (I kappa B epsilon), which interacts with and inhibits the transcription factor NF-kappa B proteins by sequestering them to the cytoplasm	0.00184498	0.520496	1.13474	1.72254	0.682756	0.41485	1.10804
MGC5528	Protein of unknown function	0.00184545	-0.616803	-0.570605	-1.12684	0.137733	-0.370783	-1.04236
SLC2A1	Glucose transporter 1 (solute carrier family 2 member 1), may function in metabolism, sensitive to inhibition by cytochalasin B; mutation results in Glut-1 Deficiency Syndrome (Glut 1 DS) and glucose transporter protein syndrome (GTPS)	0.00184545	-1.23421	-1.96626	-2.16053	-0.681051	-0.910921	-1.63452
APG-1	Heat shock protein of the Hsp110/SSE subfamily, plays a role in heat shock response, may be involved in spermatogenesis	0.00184545	-0.0817388	0.0938128	0.230711	0.673118	0.993762	0.622533
CPR8	Cell cycle progression 8 protein, expression in S. cerevisiae overcomes a mating pheromone-induced G1 phase START arrest, suggesting a possible function as a cell cycle regulator that stimulates cell cycle progression, may regulate cell proliferation	0.00184662	-0.585387	0.0439426	0.243368	1.6222	0.478005	0.112789
NIP30	Protein of unknown function, has strong similarity to uncharacterized mouse AI596259	0.0018498	0.0122484	-0.229414	-0.734918	0.25665	-0.155232	-0.987267
KIAA0470	Protein containing two forkhead associated (FHA) domains, which bind phosphopeptides, has low similarity to uncharacterized human KIAA0284	0.001857	-0.359597	-1.77989	-1.39466	-0.98463	-0.720757	-1.11743
H1FX	H1 histone family member X, involved in compaction of DNA into nucleosomes and into high-order chromatin structures, may be inovolved in transcriptional regulation, is the most distantly related H1 subtype yet identified	0.0018603	0.947857	0.72265	1.54704	0.407201	-0.146435	0.179676
IDH1	Cytosolic NADP(+)-dependent isocitrate dehydrogenase, catalyzes the oxidative decarboxylation of isocitrate into alpha-ketoglutarate, the key rate-limiting step of the citric acid (tricarboxylic) cycle	0.0018603	-0.272459	0.27519	0.557818	1.16131	1.31579	0.933206
C4ST	Chondroitin 4-sulfotransferase, catalyzes the transfer of sulfate to the C-4 position of N-acetylgalactosamine residues of chondroitin and also transfers sulfate to desulfated dermatan sulfate	0.001862	0.170234	-0.924401	-1.21277	-0.980774	-0.557134	-1.07277
ARHI	Ras homolog gene family member I (aplysia ras homolog I), a member of the ras GTP-binding protein family, negatively regulates cell growth and likely acts as a tumor suppressor, expression is lost in ovarian and breast cancers	0.001862	0.197166	0.907992	0.61498	1.01417	1.74444	2.39056
HBXIP	Hepatitis B virus x-interacting protein, an antiviral response protein that interacts with hepatitis B virus protein x (HBx), inhibits hepatitis B viral replication and disrupts the viral life cycle by negatively regulating HBx transactivation activity	0.001862	-1.17389	0.237596	-0.112143	0.338373	-0.462309	-0.838983
SLC25A13	Solute carrier family 25 member 13 (citrin), a mitochondrial aspartate/glutamate transporter that may play a role in urea cycle function; mutation of the corresponding gene results in neonatal:infantile and adult onset forms of type II citrullinemia	0.001862	0.144822	-1.51124	-1.38433	-1.02942	-0.468558	-0.738884
RGS2	Regulator of G protein signaling 2, acts as a GTPase-activating protein (GAP) to attenuate G protein signaling activity, active towards Gq-G11 alpha subunits, inhibits stimulation of R-type calcium channels by m1 muscarinic receptors (CHRM1)	0.001862	0.786684	1.04181	0.0533962	0.961214	0.00214299	0.0273912
DDX32	Protein with moderate similarity to S. cerevisiae Prp43p, which is a pre-mRNA splicing factor	0.00186613	-0.509634	-1.33906	-0.783686	0.315191	-0.143782	-0.0658389
HPCAL1	Hippocalcin-like 1, a putative calcium-sensing protein, member of the neural visinin-like (NVP) family of calcium-binding proteins, localized to axons and dendrites, may play a role in neuronal signaling in the central nervous system	0.00186926	0.84083	-0.290851	-0.149073	-1.72288	-1.04277	-0.492124
RP42	RP42, protein that is developmentally regulated in proliferating neuroblasts, may play a role in neurogenesis of neocortical neurons; corresponding gene is linked to chromosomal region associated with autism susceptibility	0.00187338	-0.550332	-0.497574	-0.425632	0.404528	-0.0285442	-0.351741
FLJ20343	Hypothetical protein FLJ20343, contains three tetratrico peptide repeat domains which may mediate protein-protein interactions, has a region of low similarity to a region of kinesin light chains	0.00187351	-0.00779421	-0.199369	-0.893656	0.356834	0.0715331	-0.0737632
MTA1	Metastasis-associated 1, transcriptional repressor, subunit of the nucleosome remodeling and histone deacetylation (NURD) complex; expression of the corresponding gene is linked to mammary carcinoma metastatic potential	0.00187363	0.690122	-0.208746	-0.383571	-0.390546	-0.145892	0.0885095
GRN	Granulin, a cysteine-rich putative growth factor with multiple granulin repeats, has pleiotropic effects on epithelial cell growth	0.00187674	0.153736	-0.0154126	0.528298	0.757278	0.709704	0.62697
SEMA5A	Semaphorin F, a member of a family of proteins involved in neuronal growth cone guidance, has seven type 1 thrombospondin repeats	0.00188083	0.156573	-0.168178	-0.0803233	-1.01444	-0.216234	-0.201771
CPS1	Carbamyl phosphate synthetase 1, a putative enzyme that converts metabolic ammonia to carbamyl phosphate in the first step of urea biosynthesis; mutations in the corresponding gene lead to hyperammonemia	0.00188091	-0.0413987	-0.226926	-0.611629	-0.830224	-0.41627	-0.801079
PMAIP1	Phorbol-12-myristate-13-acetate(PMA)-induced protein 1, a likely immediate early response gene; highly expressed in adult T-cell leukemia cells	0.00188091	1.37107	3.54756	2.1642	1.19076	1.14315	1.0713
I_964012	Protein containing a TPR (tetratrico peptide repeat) domain, which may mediate protein-protein interactions	0.00188091	-0.534375	0.242961	-0.0670535	0.159183	-0.0765623	-0.186055
MLF1	Myelodysplasia/myeloid leukemia factor 1, a cytoplasmic protein; gene fusion with NPM (NPM1) in acute myeloid leukemia results in misdirection of the fusion protein to the nucleus	0.00188091	-0.303605	0.478121	0.160762	0.636258	0.0123968	-0.0327514
CENPC1	Centromere protein C 1, a component of the inner kinetochore plate, constitutively associated with the centromere, functions in kinetochore assembly and mitosis, undergoes herpes simplex virus-induced degradation, acts as an autoantigen in scleroderma	0.00188091	-0.92084	-0.785343	-0.624634	0.162242	-0.42098	-0.815887
MGAT1	UDP-GlcNAc: alpha-3-D-mannoside beta-1,2-N-acetylglucosaminyltransferase I (mannoside acetylglucosaminyltransferase 1), has a role in the synthesis and maturation of hybrid and complex N-glycans	0.00188091	0.192929	0.17093	0.508305	0.568439	-0.0249293	-0.388269
POLD4	DNA polymerase delta subunit p12, a regulatory subunit that stimulates the DNA polymerase activity of DNA polymerase delta, which has roles in lagging strand DNA replication and possibly DNA repair	0.00188091	-0.0960603	-0.25038	-0.192657	0.17649	0.661949	0.667261
ALDOC	Aldolase C (fructose-bisphosphate aldolase C), a brain-specific glycolytic enzyme that converts fructose-1,6-bisphosphate into dihydroxyacetonephosphate and glyceraldehyde-3-phosphate	0.00188091	-0.438103	-0.37535	0.056599	0.568661	0.027494	-0.360312
FLJ20220	Protein of unknown function, has weak similarity to a region of DOCK1, which is a member of the CDM family of proteins involved in integrin signaling, and which may function in the extension of cell surfaces during engulfment of apoptotic cells	0.00188091	-0.426654	-2.36111	-2.12392	-1.39508	-1.32932	-2.022
KIAA0332	Protein containing an RNA recognition motif (RRM, RBD, or RNP) and a Surp module (SWAP domain), which may bind RNA, has low similarity to uncharacterized C. elegans C07H6.4	0.00188212	-0.536058	-0.714184	-1.23099	0.197832	-0.0843436	-0.718387
H2AFM	H2A histone family member M, a component of nucleosomes, along with core histones H2B, H3, H4 and DNA	0.00188212	-0.0310026	0.0265174	0.316963	-0.357638	0.193663	0.950124
FLJ11896	Protein of unknown function	0.001895	-0.256571	-0.675516	-1.15466	-0.0487606	0.0134558	-0.0147813
HDCMA18P	Protein of unknown function	0.00189608	-1.20437	-0.78195	-1.06477	0.0950734	-0.316796	-0.847524
CEBPG	CCAAT enhancer binding protein gamma, implicated in the regulation of genes involved in differentiation of various tissues and cell types, plays a role in the pathogenesis of AIDS dementia	0.00190793	-0.0297218	1.70552	0.671111	0.773236	0.787931	0.0623672
FLJ20189	FLJ20189 protein, a hypothetical protein that contains four ankyrin (Ank) repeats, which may mediate protein-protein interactions	0.00190998	-0.596176	0.313032	-0.0089663	0.102868	0.0906698	-0.369049
LOC57147	Protein of unknown function, has a region of low similarity to a region of N-terminal kinase like (human NTKL), which exists as a multimer and lacks detectable kinase activity in vitro	0.00191113	-0.782707	-0.314947	0.142674	0.659006	0.42936	-0.0423555
I_1100404	Protein containing a SAM (sterile alpha motif) domain, which may mediate protein-protein interactions, has very strong similarity to uncharacterized human KIAA0790	0.00191113	0.182071	-0.578988	-0.241009	0.531173	0.0945294	-0.231549
CPR8	Cell cycle progression 8 protein, expression in S. cerevisiae overcomes a mating pheromone-induced G1 phase START arrest, suggesting a possible function as a cell cycle regulator that stimulates cell cycle progression, may regulate cell proliferation	0.00191228	-0.419014	0.0308328	0.277767	1.56978	0.427891	0.120371
OPTN	Huntingtin interacting protein L, functions in transcription and control of cell polarity, inhibits cytolysis induced by tumor necrosis factor alpha (TNF), may be a component of network that regulates membrane trafficking and cellular morphogenesis	0.00191228	-0.0724557	0.119252	0.0490806	0.629048	0.469262	0.704014
IL1RN	Interleukin 1 receptor antagonist, a cytokine that binds to the IL-1 receptor and regulates inflammatory responses, downregulation correlates with neuronal damage associated with Alzheimers disease; gene variations are implicated in arthritis	0.00192502	0.382884	0.0703627	0.159192	0.141146	0.7848	1.26963
MIC2	T-cell surface glycoprotein E2 (CD99), a cell surface glycoprotein involved in T cell adhesion and apoptosis, activates MAP kinases, may be involved in Golgi-membrane transport, downregulated in EBV-associated Hodgkins disease	0.0019251	-0.517537	-0.105641	-0.254907	-0.116006	-0.727198	-1.28241
RAP1GDS1	Rap1 GTPase-GDP dissociation stimulator 1, putative regulator of GTP/GDP exchange of small GTP-binding proteins; gene undergoes fusion with NUP98 in T-cell acute lymphocytic leukemia	0.00192614	0.132967	-0.0810951	-1.24575	-1.45831	-1.18949	-1.20229
FLJ10156	Protein of unknown function	0.00192913	-0.306113	0.137263	-0.534131	-0.68512	-1.03193	-2.16312
I_957301	Protein of unknown function, has high similarity to uncharacterized mouse 2610528M18Rik	0.00193224	-1.18538	0.126944	-0.725831	-0.112391	-0.806691	-1.68072
DOCK1	Dedicator of cytokinesis 1, a member of the CDM family, forms a complex with RAC1 and CRK that may be involved in the extension of cell surfaces during engulfment of apoptotic cells, involved in integrin-mediated signaling	0.00193224	-0.314931	-0.826921	-1.68622	-1.9427	-1.13697	-1.58297
HBP1	High mobility group (HMG) box transcription factor 1, a transcription factor that activates histone H1-0 (H1F0) transcription, binds to the locus control region of CD2, may modulate chromatin opening or remodeling by bending DNA	0.00193224	-0.252926	-0.0258126	0.33439	0.90405	-0.00408793	0.994039
CPR8	Cell cycle progression 8 protein, expression in S. cerevisiae overcomes a mating pheromone-induced G1 phase START arrest, suggesting a possible function as a cell cycle regulator that stimulates cell cycle progression, may regulate cell proliferation	0.0019343	-0.508563	-0.00695558	0.185683	1.61227	0.47022	0.0702975
I_931846	Protein of unknown function	0.0019343	-1.1942	0.144131	-0.728214	-0.787108	-1.50637	-2.91925
FLJ12716	Protein of unknown function	0.00193533	-0.46183	-0.523885	-0.879191	0.570163	-0.0266202	-0.26531
M11S1	Membrane component chromosome 11 surface marker 1, a putative GPI-anchored protein that may be involved in transcytosis in epithelial cells	0.00194412	0.205202	-0.936492	-1.26439	-0.279829	-0.213111	-0.328852
FLJ10201	Member of the YEATS family, which may stimulate transcription, has a region of moderate similarity to a region of glioma amplified sequence 41 (human GAS41), which is a putative transcription factor essential in cell proliferation that binds to NUMA1	0.00194412	-0.90804	-1.72471	-1.36484	-0.27884	-0.597424	-0.979754
GMPS	Guanine monophosphate synthetase, a member of the G-type amidotransferase family, catalyzes the amination of xanthosine 5-monophosphate forming GMP in de novo synthesis of guanine nucleotides	0.00195091	0.32615	-0.941143	-1.74763	-0.712203	-0.646909	-0.961531
RAP1	TRF2-interacting telomeric protein, has a role in the negative regulation of telomere length, binds telomeres in a TRF2 -dependent manner, has motifs in common with S. cerevisiae Rap1p (repressor activator protein 1)	0.00195192	-0.117264	0.649151	0.733982	0.977924	0.620553	0.0690559
PROCR	Endothelial cell protein C receptor, member of the CD1/major histocompatibility complex superfamily, binds protein C (PROC) and plays a role in the regulation of blood coagulation; downregulated in coronary arteries in atherosclerosis	0.00195485	0.352319	0.759444	0.804312	1.20633	1.50796	1.73353
MGC12760	Protein of unknown function	0.00195489	-1.54647	0.0189696	-0.470077	0.280498	-0.499149	-1.10259
NCKAP1	NCK-associated protein 1, may play a role in regulating beta secretase activity in processing of beta APP, and may play a role in suppressing apoptosis; downregulated in patients with sporadic Alzheimer disease	0.00196644	-0.294757	-0.586087	-2.28317	-1.08289	-0.525215	-1.05395
PSMA1	Alpha type 1 proteasome (prosome, macropain) subunit , a component of a multicatalytic proteinase complex that is involved in cellular protein degradation	0.00197318	0.156469	0.182355	-0.57671	0.31389	-0.0899533	-0.519764
DJ79P11.1	Protein with high similarity to uncharacterized mouse Bex2	0.00198373	-0.033645	0.98664	1.49254	1.41856	1.73482	1.89005
QPCT	Glutaminyl-peptide cyclotransferase (glutaminyl cyclase), expressed in the pituitary, expression in lens epithelium is downregulated during oxidative stress	0.0019847	-0.121353	0.462313	0.261418	0.808363	1.03805	1.30806
MACF1	Microtubule-actin crosslinking factor 1 (actin crosslinking factor 7), a large cytoskeletal protein related to plectin (PLEC1) and dystrophin (DMD), binds actin and may crosslink actin filaments	0.00198663	0.0462177	-1.34575	-1.92401	-1.38207	-0.871027	-1.15468
I_1152256	Protein of unknown function	0.0019895	0.386661	-1.11017	-1.34791	-1.08779	-1.68449	-1.65771
I_959769	Protein of unknown function, has a region of low similarity to a region of rat CPG2, which is induced by glutamate-receptor activation in the hippocampus	0.00199143	-0.260496	-0.397099	-0.302427	-1.06655	-0.355589	-0.318579
8D6A	8D6 antigen, stimulates germinal center B cell growth and differentiation	0.00199143	-0.0772763	0.477537	0.498725	0.48158	-0.0907834	-0.31923
POLR3K	DNA directed RNA polymerase III polypeptide K , a putative subunit of RNA polymerase III that is likely to play a role in RNA elongation or transcription termination from the Pol III promoter	0.00200095	0.0475506	1.03102	0.0333631	0.0151809	-0.394656	-0.808955
SARS	Seryl-tRNA synthetase, a class II aminoacyl tRNA synthetase, aminoacylates seryl-tRNA with serine for protein biosynthesis	0.00200379	0.772482	0.502342	0.821542	0.751551	1.06032	1.25405
C7orf10	Member of the CAIB or BAIF family of diverse enzymes, has weak similarity to alpha-methylacyl-CoA racemase (mouse Amacr), which isomerizes alpha-methyl-branched fatty acids and has role in lipid metabolism and bile acid synthesis	0.00200379	0.234351	0.57402	0.456763	-0.0674452	1.26262	1.2612
GIOT-3	Protein with high similarity to KRAB zinc finger suppressor protein 1 (rat Ks1), which interacts with corepressor KP1 (Trim28) and acts as a transcriptional repressor, contains eight C2H2 type zinc finger domains and a kruppel-associated box (KRAB) domain	0.00200379	-0.555656	0.819083	0.339007	0.51569	-0.0045695	-0.261221
DDX15	DEAD/H box protein 15, a member of the DEAH box ATP-dependent RNA helicase protein family, may have a role in splicing	0.00200379	-0.638342	-0.908658	-1.55386	-0.591835	-1.06608	-1.525
UBE2D2	Ubiquitin-conjugating enzyme E2D 2 (UBC4/5 homolog yeast), catalyzes ubiquitination of cellular proteins, marking them for degradation, promotes papillomavirus E6 protein-stimulated p53 (TP53) degradation by ubiquitinylating E6-associated-protein (UBE3A)	0.00200758	-0.00608523	-0.898316	-1.43523	-0.901729	-0.617563	-1.12796
FLJ20420	Protein of unknown function, has moderate similarity to uncharacterized human MGC13016	0.00200851	0.292967	-0.186294	-1.03621	-1.60354	-1.16338	-1.02749
MGC14595	Protein of unknown function, has moderate similarity to uncharacterized C. elegans C34E10.10	0.00200943	-0.294985	0.531262	0.373115	0.32456	0.00399136	-0.152498
HSA249128	Member of the B-box zinc finger family, has strong similarity to uncharacterized mouse Mc7	0.00200943	0.415312	-0.6975	-1.30217	-0.910023	-0.83803	-0.837307
FLNC	Filamin C gamma, plays a role in myofibrillogenesis and may play roles in Z-disc formation and signal transduction between the sarcolemma and myofibrils; alterations of corresponding gene may cause limb-girdle muscular dystrophy	0.00200943	0.425496	-0.641795	-0.911503	-0.3697	-0.0458371	-0.506616
ERCC5	Xeroderma pigmentosum complementation group G, an endodeoxyribonuclease that functions in nucleotide excision and transcription-coupled DNA repair, mutations in corresponding gene are associated with xeroderma pigmentosum G and Cockaynes syndrome	0.00201598	0.135161	0.0212059	0.183537	0.422587	0.470064	0.586862
RYK	RYK receptor-like tyrosine kinase, a member of the receptor protein tyrosine kinase family, associates with but is not phosphorylated by EPHB2 and EPHB3, induces activation of Erk1 (MAPK3) and Erk2 (MAPK1), does not detectably autophosphorylate	0.00201598	-0.396058	-0.985232	-1.87746	-0.344208	-0.463564	-0.988401
PUM1	Protein containing eight Pumilio-family (Puf) RNA binding domains, has a region of moderate similarity to a region of S. cerevisiae Puf3p, which is involved in metabolism of S. cerevisiae Cox17p mRNA	0.00201598	-0.660694	-1.79285	-1.16419	0.00213403	0.202563	-0.304381
TDG	Thymine-DNA glycosylase, initiates the repair of mismatches caused by deamination, removes exocyclic DNA adducts produced by lipid peroxidation and carcinogens; gene maps to a region of loss of heterozygosity in gastric tumors	0.00201598	-1.06791	-0.0658045	-0.116473	0.508497	0.507178	-0.0592403
FLJ10769	Member of the uncharacterized protein family UPF0031	0.00201972	-0.422122	0.0913161	0.20844	0.560232	0.19147	-0.452586
DKFZP564A2416	Protein of unknown function, has moderate similarity to uncharacterized human FLJ13117	0.00202158	-0.213344	-0.544509	-1.25403	-1.57616	-0.85001	-1.2773
AXL	AXL receptor tyrosine kinase, activated by GAS6, induces neoplastic transformation when overexpressed and may play roles in regulation of cell proliferation and immune response	0.00202341	0.726132	-0.277969	-0.526137	-0.940312	-0.431642	-0.79112
ARHE	Ras homolog gene family member E, binds GTP and is found exclusively in the GTP-bound form, but lacks intrinsic GTPase activity and is resistant to Rho-specific GTPase-activating proteins; induces actin filament disassembly and loss of cell adhesion	0.00202341	-1.41799	0.356649	-0.4021	-0.391931	0.410478	-0.15691
MGC5528	Protein of unknown function	0.00202519	-0.512353	-0.573142	-1.14585	0.155076	-0.442994	-0.908309
FLJ12171	Protein of unknown function, has high similarity to uncharacterized fructosamine-3-kinase (human FN3K)	0.00202519	0.0181615	0.257938	-0.164042	-0.0785958	-0.882081	-1.30772
CITED2	CBP/p300-interacting transactivator with Glu/Asp-rich carboxy-terminal domain 2, transcriptional regulator that bridges CBP to various transcription factors to regulate stimulus-induced melanocyte-specific transcription	0.00202519	0.609106	0.0965029	-0.313749	1.30477	1.011	0.736839
DDX36	Member of the DEAD or DEAH box ATP-dependent RNA helicase family, contains two helicase conserved C-terminal domains, has low similarity to C. elegans MOG-4, which is involved in oogenesis and development	0.00202519	-0.37224	-0.67768	-0.279144	0.533957	0.376023	-0.0893343
BAIAP2	Brain-specific angiogenesis inhibitor 1-associated protein 2, interacts with cytoplasmic portion of BAI1, may be a substrate for INSR, involved in cytoskeletal organization and lamellipodia and filopodia formation	0.0020438	0.399727	-0.391659	0.213243	1.0738	0.734228	0.640323
CALM1	Calmodulin 1, member of the EF-hand domain-containing superfamily of calcium-binding proteins, regulates the calcium-dependent activity of proteins and enzymes including ion channels, kinases, phosphatases, and phosphodiesterases	0.00205866	-0.444045	0.28465	0.204383	0.0457679	-0.601718	-0.787295
MDS031	Protein of unknown function, has moderate similarity to uncharacterized C. elegans R10D12.12	0.00205953	-0.672686	0.290379	-0.321115	-0.0186099	-0.538524	-1.03526
PMAIP1	Phorbol-12-myristate-13-acetate(PMA)-induced protein 1, a likely immediate early response gene; highly expressed in adult T-cell leukemia cells	0.00206285	1.53544	3.6715	2.11222	1.33158	1.08261	1.17737
ACOX1	Peroxisomal acyl-coenzyme A oxidase, catalyzes the first step in very long chain fatty acid beta-oxidation, desaturates acyl-CoA to 2-trans-enoyl-CoA and produces hydrogen peroxide	0.00206285	0.199473	0.0252159	0.210343	0.977748	1.02051	0.87867
LCP	Protein containing three Kelch motifs, has low similarity to RAB9 effector p40 (human RAB9P40), which plays a role in protein transport from endosomes to the trans-Golgi and may function in vesicle docking	0.00206285	-0.136336	-0.422262	-0.278306	0.638532	0.410909	0.441683
C20orf126	Protein of unknown function	0.00206285	-0.308767	0.637382	0.779404	0.756225	0.128347	-0.46432
ZDHHC2	Reduced expression associated with metastasis (REAM), expression is reduced in metastatic colorectal cancers; mutations in the corresponding gene are identified in colorectal cancer, hepatocellular carcinoma and nonsmall lung cancer	0.00206285	-0.590677	0.0537075	-0.289012	-0.749199	-0.467233	-1.00128
FLJ10276	Protein of unknown function, has strong similarity to uncharacterized mouse 1110063F24Rik	0.00206285	-0.18961	-0.244361	-0.0903614	0.683429	0.597827	0.240893
ADAMTS1	A disintegrin metalloprotease with a thrombospondin type 1 motif 1, a putative heparin-binding metalloprotease that inhibits endothelial cell proliferation, involved in angiogenesis; mouse Adamts1 may play a role in the pathogenesis of cancer cachexia	0.00206285	0.456207	0.265179	-0.744151	-1.32845	-1.49609	-2.28025
KIAA0020	Protein of unknown function, has low similarity to uncharacterized S. pombe Spcp1e11.11p	0.00206642	-0.500949	-1.28781	-1.03986	-0.193656	-0.451579	-0.768727
PIGH	Phosphatidylinositol-glycan class H (GPI GlcNAc transferase H), a subunit of the glycosylphosphatidylinositol GlcNAc transferase complex that catalyzes the transfer of N-acetylglucosamine to phosphatidylinositol in GPI anchor biosynthesis	0.00206642	-0.133244	0.588172	0.36027	1.012	0.146417	0.101823
I_966001	Protein with high similarity to kruppel-like zinc-finger protein (mouse Mok2), which is associated with nuclear ribonucleoprotein components and binds both DNA and RNA, contains eight C2H2 type zinc finger domains, which bind nucleic acids	0.00208272	-0.457718	0.0402104	-0.00481854	0.52739	-0.330689	-0.616131
GYS1	Glycogen synthase 1 (muscle), catalyzes transfer of a glucosyl residue from UDP-glucose to glycogen, stimulated by insulin, Acipimox and Flouxetine; mutations in the corresponding gene may be associated with non-insulin-dependent diabetes mellitus	0.00208272	-0.302298	-1.08665	-1.50736	-1.07517	-1.24628	-1.65851
LANO	LAP and no PDZ domain, a member of the LAP family that lacks a PDZ domain, a basolateral epithelial cell protein which binds to the PDZ domain of MAGUK proteins and indirectly binds Erbin (ERBB2IP), may participate in epithelial tissue homeostasis	0.00208272	-0.366125	-1.31846	-0.816839	0.155193	0.468875	-0.0763658
I_1152296	Protein with strong similarity to development and differentiation enhancing factor 1 (mouse Ddef1), contains two ankyrin (Ank) repeats, and a Src homology 3 (SH3), putative arf GTPase activation (GAP), and pleckstrin homology (PH) domain	0.00208272	0.060362	-1.33397	-1.46156	-1.71736	-1.08585	-1.19388
FLJ20364	Protein of unknown function	0.00209091	-1.46231	-0.792721	-1.66323	-0.707749	-1.3284	-1.84649
CNOT8	CCR4-NOT transcription complex subunit 8, member of the CCR4 complex, which is predicted to regulate transcription by RNA polymerase II; gene is located in a region deleted in the 5q myelodysplastic syndrome	0.00209432	-1.00158	0.0922029	-0.220571	0.655189	0.148429	-0.253154
FLJ20432	Protein of unknown function, has low similarity to uncharacterized C. elegans F25H8.1	0.00209432	-0.428921	1.03932	0.543381	0.484716	0.405489	-0.0669752
MANBAL	Protein of unknown function, has strong similarity to uncharacterized mouse 1810024K12Ri	0.00209432	0.0131871	0.195486	0.379932	0.254927	-0.228233	-0.462148
ARHE	Ras homolog gene family member E, binds GTP and is found exclusively in the GTP-bound form, but lacks intrinsic GTPase activity and is resistant to Rho-specific GTPase-activating proteins; induces actin filament disassembly and loss of cell adhesion	0.00209563	-1.42282	0.467303	-0.450797	-0.396173	0.371531	-0.15342
DDX18	DEAD box protein 18, a member of the DEAD/H box ATP-dependent RNA helicase family, expression is regulated by MYC and MAX	0.00209563	-0.399817	-0.335295	-0.810999	0.106643	0.0447808	-0.444035
TNFRSF14	Tumor necrosis factor receptor superfamily member 14, part of a signal transduction pathway that activates transcription factors AP-1 and NF-kappaB, mediates entry of herpes simplex virus	0.00209563	0.512696	0.537219	1.61035	1.76272	1.7106	2.0794
FTL	Ferritin light polypeptide, an iron storage protein; mutation in the corresponding gene is associated with hereditary hyperferritinemia-cataract syndrome and a dominant form of late-onset basal ganglia disease	0.00209563	0.498285	0.5425	1.08261	0.584791	0.784376	0.799118
HSPC031	Protein with high similarity to S. cerevisiae Nip7p, which is a nucleolar protein required for efficient 60S ribosome subunit biogenesis, member of the UPF0113 uncharacterized protein family	0.00209563	0.567824	0.932026	0.349505	-0.190621	0.190379	-0.0480985
I_964870	Protein containing a C3HC4 type (RING) zinc finger, which may mediate protein-protein interactions	0.00209563	0.16723	-0.559818	-1.38263	-1.25622	-0.586391	-0.733069
COX6B	Cytochrome c oxidase subunit VIb, a putative subunit of cytochrome C oxidase, which couples reduction of oxygen with proton translocation during oxidative phosphorylation	0.00210282	0.019765	0.233513	0.489722	0.410312	0.570129	0.915198
I_966001	Protein with high similarity to kruppel-like zinc-finger protein (mouse Mok2), which is associated with nuclear ribonucleoprotein components and binds both DNA and RNA, contains eight C2H2 type zinc finger domains, which bind nucleic acids	0.00210445	-0.454119	-0.130629	-0.210648	0.445646	-0.2053	-0.646221
ORMDL2	Protein of unknown function, has strong similarity to uncharacterized human LOC51240	0.00210445	0.407104	0.149763	0.0701642	0.179696	0.8553	0.981437
NINJ1	Ninjurin 1, a cell surface adhesion molecule of nerve and epithelial cells involved in neurogenesis, induced by nerve injury	0.00211343	0.257224	0.329444	0.947537	1.03339	1.11279	1.11347
CA9	Carbonic anhydrase 9, catalyzes hydration of carbon dioxide forming carbonate and a proton, may play a role in testicular fluid acidification and concentration, may promote tumor growth and metastasis by maintaining an extracellular acidic pH	0.00211514	-0.545131	-0.85475	-0.873319	-2.06649	-1.78539	-2.07894
PIAS3	Protein inhibitor of activated STAT3, induced by androgen or estrogen treatment, may increase STAT3 activity by binding to GFI1 and may inhibit IL6 -induced STAT3 signaling	0.00212138	-0.0211387	-0.422964	-0.0421129	0.404621	0.056811	-0.27766
CAV1	Caveolin 1, tumor suppressor and structural component of caveolar membranes, involved in signal transduction, integrin receptor signaling, and cholesterol transport; altered expression is associated with psoriasis and Niemann Pick disease	0.00213213	-1.02016	-1.31203	-2.28391	-1.1338	-0.890131	-1.27463
I_935736	Protein containing a pleckstrin homology domain, which mediate protein-protein and protein-lipid interactions, has moderate similarity to C. elegans UNC-112, which is a muscle protein that acts in myofilament lattice attachment to basal cell membranes	0.00213279	-0.523714	-0.687884	-0.248621	0.866992	0.621888	0.0334115
FLJ10871	Protein of unknown function, has a region of weak similarity to a region of S. cerevisiae Ysh1p, which is a component of pre-mRNA cleavage factor II (CFII), required for processing of mRNA 3 end	0.00213279	0.0465899	-1.19324	-0.716772	-0.200329	-0.0174571	-0.459691
ARHE	Ras homolog gene family member E, binds GTP and is found exclusively in the GTP-bound form, but lacks intrinsic GTPase activity and is resistant to Rho-specific GTPase-activating proteins; induces actin filament disassembly and loss of cell adhesion	0.00213501	-1.49866	0.36589	-0.309708	-0.415817	0.399457	-0.109143
TIMP1	Tissue inhibitor of metalloproteinase 1, inhibits matrix metalloproteases, forms complex with MMP9 at the cell surface, and contributes to cell proliferation and stress responses, attenuates metastasis of tumorigenic cells when overexpressed	0.00213501	0.55647	0.155992	0.262357	0.358787	1.36881	1.71126
FLJ20530	Protein of unknown function	0.00213501	-0.22072	-0.563897	-1.271	0.116325	-0.00917724	-0.204688
BBS2	Bardet-Biedl syndrome 2; mutation of the corresponding gene contributes to the autosomal recessive disorder Bardet Biedl syndrome, characterized by obesity, pigmented retinopathy, polydactyly, hypogenitalism, mental retardation, and renal anomalies	0.00213501	-0.663863	-0.444414	-0.832814	0.0585649	-0.0348835	-0.19986
CPR8	Cell cycle progression 8 protein, expression in S. cerevisiae overcomes a mating pheromone-induced G1 phase START arrest, suggesting a possible function as a cell cycle regulator that stimulates cell cycle progression, may regulate cell proliferation	0.00213579	-0.501107	0.0697701	0.392291	1.60421	0.518917	0.296771
FLJ20312	Proline-rich nuclear receptor co-regulatory protein 2, a small proline-rich nuclear receptor transcription co-activator, interacts with nuclear receptors via an SH3 domain-binding motif to regulate transcription, may function in signal transduction	0.00214158	-0.614686	0.277692	-0.0365757	0.337302	0.266162	0.137816
I_1000297	Protein of unknown function, has very strong similarity to uncharacterized human FLJ14547	0.00214158	-0.0744635	1.18176	0.436967	0.0218367	0.777912	0.577029
HS3ST3A1	Heparan sulfate D-glucosaminyl 3-O-sulfotransferase 3A1, a heparin-glucosamine 3-O-sulfotransferase that plays a role in heparan sulfate synthesis	0.00214158	-0.516768	-3.25518	-2.96532	-2.54863	-1.73871	-2.73935
MXI1	MAX-interacting protein 1, family member of the c-Myc (MYC) basic helix-loop-helix (bHLH) transcription factors, antagonizes MYC activity by dimerizing with MAX; corresponding gene mutations are associated with prostate cancer and glioblastoma development	0.00214158	-1.4463	-0.946126	-0.722235	0.429037	-0.174204	-0.701205
I_1110197	Protein of unknown function, has weak similarity to uncharacterized myomegalin (rat LOC64183)	0.0021458	0.0583759	-0.66356	-1.01479	-1.07593	-0.404299	-0.486671
SH3GLB1	Protein with strong similarity to mouse Sh3glb1, which is involved in apoptosis, contains a Src homology 3 (SH3) domain, which bind proline-rich peptides	0.0021458	-0.245764	-0.330267	-0.699183	-0.237638	0.181608	0.225048
SCML1	Sex comb on midleg (Drosophila)-like 1, member of a family of homologs of D. melanogastar sex comb on midleg, which is a member of the Polycomb group of transcriptional repressors involved in development	0.00215639	-0.770611	1.16854	0.228565	0.31967	0.201714	-0.599939
CPS1	Carbamyl phosphate synthetase 1, a putative enzyme that converts metabolic ammonia to carbamyl phosphate in the first step of urea biosynthesis; mutations in the corresponding gene lead to hyperammonemia	0.00215893	0.0656355	-0.0605341	-0.524132	-0.605463	-0.580659	-0.803231
MYH9	Non-muscle myosin heavy chain 9, a motor protein that may provide force for cytokinesis and cell adhesion; mutation of corresponding gene causes May Hegglin anomaly, Fechtner, or Sebastian syndrome and non-syndromic deafness	0.00217128	1.29045	0.241524	-0.229852	-1.1097	-0.0499582	-0.0629678
RASAL2	RAS protein activator like 2 (Nematode GAP), a putative GTPase-activating protein for the Ras family with similarity to RasGAPs	0.00217914	-0.180998	-0.171785	-0.200393	-0.696771	-0.560321	-0.0812997
I_958579	Protein of unknown function, has a region of low similarity to mouse Slfn3, which is a member of the Schlafen family of growth regulatory proteins expressed in lymphoid tissues and may have a regulatory role in thymocyte development	0.00218166	-0.36342	0.199431	-0.446168	0.514799	-0.469844	-0.98506
trp7	Transient receptor potential channel 7, a cation channel that mediates capacitative calcium entry in response to depletion of intracellular calcium stores, widely expressed in the central nervous system	0.00219292	-0.130791	0.113295	-0.0526682	0.0431903	-0.402724	0.00766507
FLJ10156	Protein of unknown function	0.00219292	-0.281651	0.179748	-0.579053	-0.712861	-1.00093	-1.97892
GMPPA	Member of the nucleotidyl transferase family, contains three bacterial transferase hexapeptide (four repeats) domains, has low similarity to mannose-1-phosphate guanylyltransferase (C. albicans Psa1p), which is involved in GDP-mannose biosynthesis	0.00219292	0.444114	-0.0735195	0.147293	0.455649	0.556196	0.693024
I_1152077	Protein of unknown function	0.00219292	-0.880901	-1.00132	-1.22034	-0.0650858	-1.04079	-1.56496
ALDH1A3	Aldehyde dehydrogenase 6, catalyzes the oxidation of aldehyde to acid, may function to detoxify aldehydes generated by lipid peroxidation and alcohol metabolism	0.00219292	-0.528112	-0.282699	-1.57716	-0.524279	-0.121223	-0.447247
ANXA2	Annexin A2, plasmin reductase and tissue-type plasminogen activator (PLAT) receptor, may regulate fibrin clot lysis, enhances osteoclast formation; expression is increased in many cancers and autoantibodies are present in some lung cancer patients	0.00219292	-0.587289	-0.41863	-0.608243	-1.36099	-1.47817	-1.29651
ID4	Inhibitor of DNA-binding 4, has a HLH-dimerization domain but lacks a DNA-binding domain, inhibits transcription activation by HLH factors by forming heterodimers, may be involved in pathogenesis of breast, ovarian cancer by inhibiting BRCA1 expression	0.00219292	1.70217	1.42317	0.106772	0.781724	-0.466395	0.280297
RAB11A	Ras p21-like small GTP-binding protein 11a, a GTP-binding protein and putative GTPase that may play a role in vesicle transport; expression is increased in low grade dysplastic cells from patients with dysplasia of Barretts epithelia	0.00219594	-0.447376	-0.500152	-1.09284	0.156152	0.0216452	-0.147897
CAT	Catalase, a tetrameric hemoprotein that detoxifies H2O, part of the oxidative stress response, activity is altered in some forms of cancer and increased during septic shock; gene mutation causes acatalasemia	0.00219594	-0.520793	0.160668	-0.120936	0.899729	0.940726	0.517562
MT1X	Metallothionein 1X, a member of the metallothionein 1 family of cysteine-rich heavy metal-binding proteins, functions in metal homeostasis and protects against heavy-metal toxicity due to copper, zinc, or arsenite, may be upregulated in bladder cancer	0.00219594	0.0173683	0.381193	-1.04871	-1.21332	-0.374775	-0.560062
GOSR1	Golgi SNAP receptor complex member 1 (Golgi SNARE of 28 kDa), member of the SNARE family of proteins that regulate vesicle transport, docking, and fusion, v-SNARE involved in Golgi protein transport	0.00219824	0.156714	-0.43044	-0.0157445	0.305039	0.323435	0.296702
KIAA0608	Protein containing a TBC domain, has a region of low similarity to a region of human RAB6 GTPase activating protein (human GAPCENA), which plays a role in microtubule nucleation and may regulate Golgi dynamics during the cell cycle	0.00219824	-0.835964	-1.47687	-0.910844	0.272624	-0.0941497	-0.509903
I_933075	Protein of unknown function, has high similarity to uncharacterized mouse 1110066C01Rik	0.00220335	-0.426004	0.803591	0.368713	0.283572	0.0146784	-0.192308
FLJ22116	Protein containing an SMC domain C-terminal domain, which bind ATP in chromosome-associated proteins, has low similarity to S. pombe Rad18p, which functions in DNA repair	0.00221353	-0.781383	-0.714452	-0.82084	-0.0510497	-0.194202	-0.577991
I_964633	Protein with strong similarity to serine-threonine kinase (rat Pim3), contains a protein kinase domain	0.00221353	0.65056	0.0633596	-0.176909	-0.321093	-0.106518	-0.124762
CKAP4	Cytoskeleton-associated protein 4, type II membrane protein of the endoplasmic reticulum, binds to microtubules and links them to the endoplasmic reticulum, promotes tubulin polymerization and endoplasmic reticulum reorganization	0.00223793	0.490208	0.194302	0.399771	0.0824203	-0.567471	-0.639371
OXR1	Oxidation resistance 1, has putative roles in preventing or repairing oxidative DNA damage	0.00224365	-0.515227	0.0549263	-0.258928	0.34089	-0.545217	-0.710423
NDUFA5	NADH-ubiquinone oxidoreductase subunit CI-B13, A subunit of the NADH-ubiquinone oxidoreductase (complex I), a multiprotein complex that transports electrons from NADH to ubiquinone during the process of oxidative phosphorylation	0.00224365	-0.828892	0.366012	-0.300231	0.698492	0.218368	-0.0530601
LMO2	Lim domain only 2, a putative transcription factor of the rhombotin family consisting of two LIM domains, essential for erythropoiesis; gene is site of chromosomal translocations in T cell acute leukemia	0.00224847	-0.856021	-0.947745	-1.25128	0.18385	-0.671141	-0.949417
GAA	Acid alpha-glucosidase, lysosomal alpha-glucosidase that hydrolyzes alpha(1->4) and alpha(1->6) linkages in glycogen during glycogen catabolism; heritable deficiency causes glycogenosis type II or Pompe disease	0.00224847	-0.0189165	0.419555	0.894365	1.3209	0.887801	0.977758
FLJ10292	Protein with very strong similarity to mago-nashi homolog (human MAGOH), which may play a role in RNA localization and germ cell development, contains a mago nashi protein domain	0.00224847	-0.738499	-0.354681	-1.54814	-0.48891	-0.886902	-1.2324
GA	Breast cell glutaminase (phosphate-activated glutaminase), involved in glutamine metabolism, overexpressed in some types of tumor	0.00224847	0.454077	0.112343	0.724488	1.64403	1.77102	2.331
JJAZ1	Joined to JAZF1, a putative nuclear protein with a zinc finger motif; corresponding gene is frequently translocated in endometrial stromal tumors	0.00224847	-0.601122	-1.60043	-1.57389	-0.0731365	-0.239119	-0.992339
TTK	Dual specificity serine/threonine and tyrosine kinase, may play a role in IL2-induced cell cycle progression of T cells, may play a role in cartilage homeostasis modulated by TNF alpha (TNF)	0.00224847	-1.07928	-1.80342	-1.90441	-1.13954	-1.32831	-2.69396
DVL1	Dishevelled 1, protein involved in Wnt and Notch signaling, reduces Axin stability by inhibition of GSK3B-mediated Axin phosphorylation, may be involved in heart development and neurogenesis; may play a role in the pathogenesis of Alzheimers disease	0.00225087	0.279184	-0.455511	-0.967559	-0.404929	0.188575	0.0452144
FLJ20644	Protein containing an EF hand domain, which bind calcium, has a region of low similarity to regulatory subunits of protein phosphatase 2	0.00225587	-0.459115	-0.0629768	-0.759644	-0.794876	-0.93945	-1.73935
HMG4	High-mobility group (nonhistone chromosomal) protein 4, member of the HMG 1/2 family, which have a common DNA-binding motif and bind DNA with low specificity and facilitate assembly of nucleoprotein complexes on bent DNA, may play a role in development	0.00226	-0.420246	-0.302291	-0.387721	-0.218136	-0.755714	-0.982738
CLP	Coactosin-like protein, a protein related to Dictyostelium coactosin, binds 5-lipoxygenase (ALOX5) and filamentous actin, localizes to actin stress fibers but does not appear to affect polymerization or depolymerization of actin	0.00226193	0.703496	0.227747	0.318201	-0.728958	-0.876682	-0.305357
DKFZP564C1940	Protein of unknown function, has strong similarity to a region of mouse Lrp10, which is the low-density lipoprotein receptor-related protein 10, a member of the low density lipoprotein receptor family	0.00226193	0.520229	0.101028	0.661125	0.753397	1.25043	1.01977
HSF2	Heat shock transcription factor 2, transcriptional activator that promotes heat shock gene transcription, DNA binding activity is stimulated by inhibition of the ubiquitin-proteasome pathway; beta isoform may be involved in erythroid cell differentiation	0.00226193	-0.833701	-0.33873	-0.355047	0.422841	-0.245671	-0.718632
TAX1BP1	Tax1 binding protein 1 (TRAF6-binding protein), binds to and mediates A20 inhibited apoptosis and NFkappaB activation, as well as cleaved by caspase-3-like proteases in response to TNF or CD95, interaction with TRAF6 requires IRAK and is induced by IL1	0.0022747	-0.594141	-0.311676	-1.15106	-0.117618	-0.100285	-0.250568
EP300	E1A binding protein p300, a histone acetyltransferase that interacts with other transcription factors and functions as a transcriptional coactivator (adaptor) or repressor regulating diverse biological and pathological processes; putative tumor suppressor	0.00227619	-0.197649	-0.957656	-0.281326	0.103257	0.374134	0.044015
TUBA3	Tubulin alpha 3, a member of a family of structural proteins that polymerize to form microtubules, may be involved in glia cell differentiation	0.00227682	0.454514	0.0723572	-0.362891	-1.23843	-1.67259	-0.865053
NIF3L1	NGG1 interacting factor 3-like 1, a cytoplasmic protein with similarity to S. pombe Ngg1-interacting factor 3 homolog (S. pombe Spcc126.12p)	0.00228003	-0.550445	-0.351175	-0.688637	-0.0998137	-0.59406	-0.914058
FLJ22679	Protein of unknown function	0.00228584	0.142415	-0.724981	-0.811279	-0.554156	-0.482313	-0.56627
ARHGAP10	Protein containing a RhoGAP (GTPase activator protein) domain and a pleckstrin homology (PH) domain, which mediate protein-protein and protein-lipid interactions, has weak similarity to C. elegans GAP-2, which is a GTPase-activating protein	0.00228854	-0.445663	-2.01284	-2.12889	-1.10331	-1.06671	-1.50459
NFKB1	Nuclear factor of kappa light polypeptide gene enhancer in B-cells 1, member of the Rel family, precursor of the p50 component of the NFkB transcription factor that regulates a variety of genes in response to extracellular stimuli	0.00228854	0.474741	-0.861137	-0.542499	-0.0664545	0.232581	-0.0443966
IFIT1	Interferon-induced protein with tetratricopeptide repeats 1, interacts with the large eIF-3 complex through P48 to inhibit protein synthesis, induced by IFN, double-stranded RNA, and viruses, upregulated in chronic hepatitis C infection	0.00228854	-0.186051	0.759427	1.17119	1.16637	0.42228	0.328803
USP9X	Ubiquitin specific protease 9 X chromosome, member of the C-terminal ubiquitin hydrolase family; corresponding gene escapes X inactivation and is a candidate for the gene mutated in Turner syndrome and cone dystrophy 1	0.00228866	0.0675141	-0.947141	-1.9209	-0.880917	-0.619387	-0.779004
PREP	Prolyl endopeptidase, a serine protease that hydrolyzes peptide bonds on the C-terminal side of proline residues, involved in the degradation and maturation of neuropeptides and peptide hormones; decreased activity in plasma correlates with depression	0.00228866	-0.19078	-0.948051	-0.939451	-0.459089	-0.0258454	-0.298865
PAX8	Paired box gene 8, a paired domain transcription factor, required for thyroid development and may function in mesenchymal-epithelial cell transition in kidney development; mutations in the corresponding gene are associated with congenital hypothyroidism	0.00228866	0.216327	0.0911529	0.175198	0.4473	0.976575	0.234278
CDK7	Cyclin-dependent protein kinase 7, trimerizes with cyclin H and MNAT1 to form CDK-activating kinase (CAK), a subunit of polymerase II transcription initiator TFIIH, phosphorylates CDC2 and the C-terminus of RNA polymerase II, and promotes HIV replication	0.0022927	-0.378132	-0.552365	-0.157943	0.523204	0.3606	0.167601
NME7	Member of the nucleoside diphosphate kinase family, which are involved in the synthesis of CTP, GTP, and UTP, has a region of low similarity to non-metastatic cells 4 (human NME4), which is a mitochondrial nucleoside-diphosphate kinase	0.0022982	0.0435539	-0.124699	-1.10687	-1.17005	-0.452589	-1.01168
MJD	Machado-Joseph disease (spinocerebellar ataxia 3), may be involved in nucleotide-excision repair; variants with an expanded polyglutamine region are associated with Machado-Joseph disease and induce apoptosis when overexpressed	0.0022982	-0.601423	-0.504085	-0.436382	0.658201	0.131134	0.0850421
CCNA2	Cyclin A2, a member of the cyclin family of CDK regulatory subunits that binds CDK2 and CDC2 to promote cell cycle G1/S and G2/M phase transition; misregulation promotes aneuploidy and cancer	0.00230223	-0.601087	-0.991159	-1.3031	-1.09904	-1.78028	-2.69598
NPEPPS	Puromycin-sensitive aminopeptidase, a metallopeptidase that may be involved in the degradation of enkephalins, expression and distribution are changed in postmortem schizophrenic brain regions	0.00230282	-0.567922	-1.41965	-1.5132	-0.150389	-0.222255	-0.631435
ZNF35	Zinc finger protein 35, a transcriptional activator that may play role in cell cycle control; corresponding gene is down-regulated during terminal differentiation of leukemic myeloid cell lines and commonly deleted in several carcinomas	0.00231085	-0.0991884	0.77711	0.721441	0.507318	0.33774	0.206521
POLR2D	Subunit (polypeptide D) of DNA directed RNA polymerase II, interacts with the RPB7 subunit (POLR2G)	0.00231085	0.080282	0.243938	0.21844	0.0485099	-0.0313276	-0.266858
FLJ13081	Protein of unknown function	0.0023109	-0.406296	-1.24417	-1.5646	0.0306617	-0.233131	-0.791791
TACC3	Transforming acidic coiled-coil containing protein 3, microtubule-binding protein that may regulate cell growth and microtubule nucleation; corresponding chromosomal region is disrupted in multiple myeloma	0.0023109	-0.161812	-1.03586	-1.1254	-1.16597	-1.80842	-2.62467
PCNA	Proliferating cell nuclear antigen, processivity factor for DNA polymerases delta and epsilon, interacts with many other DNA replication and repair factors, and has roles in DNA replication and repair and in cell cycle progression	0.0023109	-0.375101	1.08857	0.68555	0.882902	0.795256	0.172456
I_1100411	Member of the beta or gamma crystallin family, which are structural components of the eye lens, has a region of moderate similarity to crystallin beta B2 (human CRYBB2), which is associated with autosomal dominant cerulean cataracts	0.00231619	0.422229	-1.14022	-1.11861	-0.605221	-0.283132	-0.45519
KIAA0547	Protein of unknown function, has a region of moderate similarity to leucine carboxyl methyltransferase (human LCMT), which catalyzes the methylation of the C-terminal leucine carboxyl group of protein phosphatase 2A catalytic subunit (human PPP2CA)	0.00231619	-0.964508	0.857867	0.37761	0.619743	0.282498	-0.143918
CIAO1	WD40 protein Ciao1, a member of the WD40 protein family with seven WD40 motifs, a putative transcription cofactor, interacts with and inhibits Wilms tumor suppressor protein (WT1) transactivation activity, may regulate cell growth and differentiation	0.00231619	-0.1555	-0.0870503	-0.118029	0.326183	0.293989	0.19324
I_964051	Protein with strong similarity to H1 histone family member 4 (mouse H1e), which is involved in compaction of DNA into nucleosomes and high-order chromatin structures, member of the histone H1 and H5 family of linker histones	0.00231619	0.133098	-0.0979395	0.385741	-0.934971	0.196919	1.09454
I_957378	Protein containing a phox protein (PX) domain, has high similarity to uncharacterized human SNX14, which may be involved in signal transduction	0.00231619	-0.837678	-0.387625	-1.63771	-0.452621	-0.395889	-0.97407
GDI1	GDP dissociation inhibitor alpha, regulates intracellular vesicle transport by inhibiting GDP dissociation from Rab proteins and releasing Rab from membranes; genetic mutations are associated with X linked non-specific mental retardation	0.00231619	0.341923	0.248295	0.85215	0.633696	0.549943	0.576712
I_1109432	Protein containing a MIZ zinc finger domain, has a region of weak similarity to a region of protein inhibitor of activated STAT X (human PIASX-BETA), which is a transcription cofactor likely involved in regulation of transcription	0.00231619	-0.55509	-2.82575	-1.78705	-0.834573	-1.01	-1.88359
DAZAP1	DAZ (deleted in azoospermia) associated protein 1, an RNA-binding protein that binds DAZ and DAZL1 (DAZL) through DAZ repeats, may play a role in spermatogenesis	0.00231619	-0.0912048	-0.268227	-1.58843	-0.960194	-0.883428	-1.24658
CCT6A	Chaperonin containing T-complex 1 subunit 6A (zeta), part of a cytosolic hexadecamer structure involved in ATP-dependent folding of actin, tubulin and other proteins, decreased activity may result in misfolded tubulin aggregates in Alzheimers disease	0.00231619	-0.0177525	0.387678	-0.516671	0.0743272	-0.134218	-0.385354
PIK3CB	Catalytic subunit beta of phosphatidylinositol 3-kinase, associates with the p85 adaptor subunit, involved in signal transduction during cell growth	0.00231619	0.136945	-1.00552	-1.27571	-0.56596	-0.361929	-0.681986
I_931990	Protein of unknown function	0.00231619	-0.227022	1.20735	0.927796	-0.0152373	-0.114813	0.0113748
POLR2K	RNA polymerase II K, a subunit of RNA polymerase II involved in RNA polymerase II transcription, interacts strongly with the RNA polymerase II subunit POLR2C, contains a zinc-binding domain, can functionally substitute for S. cerevisiae Rpc10p	0.00231619	-0.69513	0.656597	0.328151	0.457131	0.0841354	-0.110738
USP10	Ubiquitin specific protease 10, a member of the ubiquitin-specific cysteine (thiol) protease family, cleaves ubiquitin from ubiquitin-conjugated protein substrates, activity is inhibited upon association with Ras-GAP SH3 domain binding protein	0.00232098	0.00111486	-1.07062	-0.881339	-0.245103	0.0366985	-0.443211
LMO2	Lim domain only 2, a putative transcription factor of the rhombotin family consisting of two LIM domains, essential for erythropoiesis; gene is site of chromosomal translocations in T cell acute leukemia	0.00232636	-0.874468	-0.924292	-1.22971	0.188717	-0.718696	-1.0442
I_957301	Protein of unknown function, has high similarity to uncharacterized mouse 2610528M18Rik	0.00232636	-1.1416	0.361672	-0.644109	-0.127509	-0.854749	-1.7612
I_929363	Protein of unknown function, has strong similarity to uncharacterized rat Lyric	0.00232636	-0.181678	-0.234513	-1.22823	-0.759976	-0.493674	-0.554324
BACH	Cytosolic acyl coenzyme A thioester hydrolase, hyrolyzes acyl-CoAs of eight to eighteen carbons in length and is expressed in the brain	0.00232636	0.460654	0.213615	-0.0357649	-0.706736	-0.170671	-0.34403
IF	Complement factor I, a serine protease that inactivates C3b and C4b convertase constituents and regulates complement-mediated activities; deficiency results in increased susceptibility to bacterial infections due to hypercatabolism of C3	0.00232636	-1.24813	-0.0555755	-0.302902	0.427293	-0.0809485	-0.245276
FUSIP1	FUS interacting protein 2 (TLS-associated serine-arginine protein 2), a serine-arginine splicing factor that plays a role in splice site selection	0.00232636	-0.603545	-0.415222	-0.812877	-0.0944056	-0.673932	-0.801774
IDI1	Isopentenyl-diphosphate delta isomerase (IPP isomerase), catalyzes the interconversion of isopentenyl diphosphate and dimethylallyl diphosphate in isoprenoid synthesis	0.00232636	-0.42009	0.981403	0.469133	0.379414	-0.218535	-0.175741
FLJ20533	Protein of unknown function	0.00232636	-0.570254	0.617035	0.13126	0.5699	0.0474411	-0.430952
HCF-2	Host cell factor 2, a member of the HCF protein family, a transcriptional co-activator that may self-associate and is involved in promoting Herpes simplex viral (HSV) transcription factor VP16-induced complex formation, may play a role in HSV infection	0.00232861	-0.836042	-0.650422	-0.543208	0.253745	-0.107415	-0.424073
TRIM28	KRAB associated protein 1, a member of the transcriptional intermediary factor 1 (TIF1) gene family, acts as a transcriptional corepressor to silence heterochromatin, and as a co-activator in association with HP1-type chromodomain-containing proteins	0.00232861	1.08991	0.88029	0.859283	0.422815	0.320401	0.0439805
STK15	Centrosome-associated serine-threonine kinase (serine-threonine kinase 15), a protein kinase that may play a role in chromosome segregation and causes malignant transformation when overexpressed; corresponding gene is amplified in tumor cell lines	0.00232861	-0.479597	-1.62616	-1.69572	-1.29507	-2.11101	-2.51987
SERPINB1	Monocyte neutrophil elastase inhibitor, a member of the ovalbumin-related serpin family of protease inhibitors, inhibits elasetase 2 (ELA2) and proteinase 3 (PRTN3) and is likely to inhibit cathepsin G (CTSG)	0.00232861	0.000281677	0.02721	0.229857	0.308883	0.940562	0.707139
I_929399	Protein of unknown function, has high similarity to uncharacterized lipocalin 1-interacting membrane receptor human LIMR, which is a likely receptor for lipocalin-1 (LCN1) that may play a role in detoxification of LCN1-bound ligands	0.00232917	-0.228211	-0.553556	-1.64815	-0.853478	-0.711007	-1.7336
LOC51064	Member of the 2-hydroxychromene-2-carboxylate isomerase protein family, which are involved in prokaryotic polyaromatic hydrocarbon (PAH) catabolism, has low similarity to uncharacterized C. elegans ZK1320.1	0.00233389	0.158401	0.422145	0.427953	0.802955	0.95329	0.787314
I_930638	Protein of unknown function, has very strong similarity to uncharacterized human FLJ20736	0.00235133	-0.111487	-0.0305157	0.10164	0.569008	0.260806	-0.0814516
FLJ21615	Protein of unknown function	0.00235133	-0.639559	-1.00581	-0.959121	0.0678407	0.06089	-0.39924
TMEM5	Transmembrane protein 5, a putative type II membrane protein	0.00235133	0.219849	1.4525	0.912691	0.377281	0.112644	0.0197978
SPTBN1	Spectrin (beta, non-erythrocytic), beta-fodrin, member of the spectrin family, contains a Src homology 3 domain, contributes to the cytoskeleton structure, involved in cell-cell adhesion; serum autoantibodies are detected in Sjogrenss syndrome	0.00235187	0.162315	-0.864304	-1.37024	-1.61089	-1.18829	-1.12307
LMO2	Lim domain only 2, a putative transcription factor of the rhombotin family consisting of two LIM domains, essential for erythropoiesis; gene is site of chromosomal translocations in T cell acute leukemia	0.00235386	-0.893303	-1.00168	-1.22641	0.203822	-0.726029	-0.974342
ARHE	Ras homolog gene family member E, binds GTP and is found exclusively in the GTP-bound form, but lacks intrinsic GTPase activity and is resistant to Rho-specific GTPase-activating proteins; induces actin filament disassembly and loss of cell adhesion	0.00235386	-1.48391	0.398929	-0.379519	-0.401216	0.34617	-0.194675
ARFGAP1	ADP-ribosylation factor GTPase-activating protein 1, a member of the ARF GAP family and involved in the protein secretory pathway, GTPase-activating activity is regulated by phospholipids	0.00235386	-0.321156	-0.441718	-0.45843	0.218261	0.192326	-0.0274347
ABCD1	ATP-binding cassette subfamily D(ALD) member 1, a peroxisomal membrane protein involved in very long chain fatty acid metabolism; genetic variants are associated with X-linked adrenoleukodystrophy and adrenomyeloneuropathy	0.00235386	0.756665	0.70856	1.26497	1.32126	1.17445	1.59624
EIF2AK3	Eukaryotic initiation factor 2 alpha kinase 3, inhibits translation by phosphorylating EIF2S1, activated by tumor-suppressing flavonoids; variants are associated with Wolcott-Rallison syndrome and mutations in mouse Eif2ak3 result in diabetes mellitus	0.00235386	-0.511085	-0.404584	-0.50162	0.369212	-0.24121	-0.465568
MUS81	Protein containing an ERCC4 domain, which may modify DNA, has low similarity to S. pombe Mus81p, which is a holliday junction resolvase subunit that associates with S. pombe Eme1p, and is involved in DNA damage response and repair	0.00235386	0.144919	-0.731993	-0.815162	-0.415623	-0.137395	-0.202094
GTF2I	General transcription factor II I, contributes to stable higher-order promoter complexes at initiator elements, activates transcription in response to signaling and external stimuli; hemizygous deletion of gene is associated with Williams-Beuren syndrome	0.00235386	-0.0243376	-0.975824	-1.2308	-0.0550919	-0.130031	-0.503992
HRB	HIV-1 Rev binding protein, nucleoporin-like protein with an asparagine-proline-phenylalanine (NPF) motif, binds the activation domains of HIV-1 Rev and Rex RNA export factors, mediates Rev-induced nucleocytoplasmic export of viral RNA	0.00235386	0.115741	-1.02484	-1.313	-0.569224	-0.154686	-0.463119
PDGFC	Platelet derived growth factor C, member of platelet derived growth factor (PDGF)/vascular endothelial growth factor (VEGF) family, contains CUB and PDGF/VEGF domains, induces cell proliferation and aortic ring outgrowth, enhances cutaneous wound healing	0.00235386	-0.860109	-2.32067	-2.58284	-1.59773	-1.35588	-2.35629
FLJ10587	Protein of unknown function	0.00235386	-0.00660097	1.37497	1.07716	0.782208	0.829285	0.404551
DNAJB11	DnaJ (Hsp40) homolog subfamily B member 11 (human ER-associated DNAJ), putative cochaperone, stimulates the ATPase activity of the Hsp70 protein HSPA5, displays ATP-dependent association with HSPA5 in the endoplasmic reticulum	0.00235386	0.111332	0.440894	0.411149	0.50145	-0.116995	-0.241289
ZNF148	Zinc finger protein 148, a Kruppel-type transcription factor involved in both transcriptional activation and repression, induces growth arrest through stabilization of p53 (TP53)	0.00235386	-0.300855	-1.04606	-0.703578	-0.319095	-0.461317	-0.29451
MKLN1	Protein with high similarity to muskelin (mouse Mkln1), which mediates cell adhesive and cytoskeletal responses to the extracellular matrix component thrombospondin-1 (mouse Thbs1), contains two Kelch motifs	0.00235386	-0.00517941	-0.915098	-1.06505	-0.479718	0.120958	-0.0310814
HPS1	Hermansky-Pudlak syndrome 1, a membrane-associated protein that acts in the biogenesis and function of melanosomes, and possibly of platelet dense bodies and lysosomes; mutations in corresponding gene cause Hermansky-Pudlak syndrome	0.00236311	0.0449352	-0.247593	-1.46117	-0.45337	-0.249098	-0.774014
NFE2L2	Nuclear factor erythroid-derived 2-like 2, member of the basic leucine zipper family of transcription factors induced by oxidative stress, promotes antioxidant gene expression and is involved in apoptosis, organelle biogenesis, and detoxification	0.00236311	-0.924437	-1.28994	-0.765618	0.435427	0.350957	-0.0151053
ZK1	Kruppel-type zinc finger protein, has an A box of Kruppel-associated box (KRAB) domain and fifteen zinc finger motifs, possibly functions in radiation-induced apoptosis, expression is induced by exposure to ionizing radiation	0.00236661	-0.426924	0.6175	0.389708	0.5951	-0.193499	-0.317207
I_1151926	Protein of unknown function, has strong similarity to uncharacterized mouse Arl6ip6	0.00236661	-1.47428	-0.63904	-1.98469	-0.630294	-1.03197	-1.96856
AD24	Protein of unknown function, has high similarity to uncharacterized mouse AF233884	0.0023701	-0.331484	-1.02879	-0.935861	0.0237661	0.064009	-0.429879
HMG1	High mobility group protein 1, binds DNA with low specificity and induces DNA bending, activates and represses transcription, involved in the DNA damage response and mediates the toxicity of endotoxins; abundance is increased in septic patients	0.0023701	-0.780898	0.274254	-0.778438	-0.469938	-0.949194	-1.72033
NPAS2	Neuronal PAS domain protein 2, basic helix-loop-helix-PAS family member, transcriptional activator, potential circadian regulator; DNA binding capacity of select heterodimers is enhanced by reduced or inhibited by oxidized NADP(H) or NAD(H) cofactors	0.00237847	0.291066	-0.603913	-1.10818	-0.8327	-0.791226	-1.20507
LARGE	Acetylglucosaminyltransferase-like protein, an N-acetylglucosaminyltransferase, abnormal function may lead to the development of meningioma; altered posttranslational modification of mouse Large may contribute to myodystrophy	0.00237847	-0.520986	-1.31598	-1.76744	-2.54593	-1.68855	-2.89179
PKP4	Plakophilin 4, member of the armadillo family of junctional plaque proteins, localized to desmosomes and cell-cell adherens junctions, may organize muscle thin filaments and regulate junctional plaque organization and cadherin function	0.00237948	0.132716	-0.8266	-2.06461	-1.783	-1.08358	-1.71775
RTN4IP1	Member of the zinc-containing alcohol dehydrogenase family, which catalyze reversible oxidation of ethanol to acetaldehyde, has low similarity to zeta crystallin (human CRYZ), which has NADPH:quinone oxidoreductase activity	0.00237948	0.251508	-1.13031	-0.919623	-0.227396	-0.242313	-0.78217
C15orf15	60S ribosomal protein L30 isolog, has high similarity to ribosomal protein L24, which is a putative component of the 60S ribosomal subunit	0.00239544	-0.616729	0.590144	-0.09966	0.327173	-0.0660541	-0.222799
PTK9	Protein tyrosine kinase 9 (A6 tyrosine kinase), dual specificity protein kinase, binds ATP but lacks conserved residues in the kinase domain, so likely does not have kinase activity	0.0023961	-0.87412	-0.210067	-0.803349	0.152208	-0.270919	-0.900561
SRPX	Sushi-repeat-containing protein (X chromosome), may be involved in negative regulation of cell growth, expression is reduced in several cancer cell lines; mutation of the corresponding gene may be associated with X-linked retinitis pigmentosa (XLRP)	0.0023961	-0.271422	-0.00256103	-0.636107	-1.42093	-0.850186	-1.36275
ARHC	Aplysia ras-related homolog C, a GTP binding protein of the rho subfamily that regulates reorganization of the actin cytoskeleton and regulates apoptosis; plays a role in tumor metastasis and is the target of several bacterial toxins	0.0023961	0.345759	0.0847062	0.385686	0.129044	0.612409	0.925592
TSPAN-1	Tetraspan 1, member of the tetraspanin trasmembrane 4 (TM4SF) superfamily, may regulate cell proliferation, differentiation, adhesion, and migration	0.00240227	0.169096	0.0809043	0.27938	0.227472	0.657162	1.07618
ACTN4	Alpha-actinin, a non-muscle cell actin-binding protein that has a role in endocytosis; a prognostic marker for breast cancer that causes or increases susceptibility for autosomal dominant familial focal segmental glomerulosclerosis	0.002406	0.65913	-0.291308	-0.553709	-1.03768	-0.554048	-0.295744
CHAF1B	Chromatin assembly factor 1 subunit B (p60), required for DNA replication dependent assembly of nucleosomes, involved in linking chromatin assembly to DNA repair; may contribute to the Down syndrome phenotype in a gene dosage dependent manner	0.00240953	-0.140463	-0.203	-0.658361	0.189541	-0.485194	-1.26508
I_963312	Protein containing an RNA recognition motif (RRM, RBD, or RNP) domain, has a region of low similarity to a region of Sjogren syndrome antigen B (human SSB), which acts in protein translation and may be associated with systemic lupus erythematosus	0.00240953	-1.17617	-0.759644	-0.992378	0.147322	-0.516923	-0.769978
I_961982	Protein of unknown function	0.00240953	-0.497341	0.463315	0.557695	0.987248	0.641865	0.183095
MBD2	Methyl CpG binding domain protein 2, demethylase that localizes to heavily methylated satellite DNA, functions in the repression of RNA polymerase II transcription and may play a role in NuRD-directed chromatin remodeling	0.00240953	-0.0600021	-0.385891	-1.79353	-0.736637	-0.348376	-0.858835
FLJ21817	Protein containing a pleckstrin homology (PH) domain, has a region of moderate similarity to region of human P114-RHO-GEF, which is a Rho guanine nucleotide exchange factor	0.00243584	0.160106	-0.692818	-0.704393	-0.963361	-0.32582	-0.708165
MGC5528	Protein of unknown function	0.00245	-0.601066	-0.557695	-1.36746	0.130518	-0.363396	-1.17008
CD244	Natural killer cell receptor 2B4, a signal transduction receptor that participates in NK and T-cell activation and induction of cytotoxicity against CD48 positive cells, may play a role in pathogenesis of X-linked lymphoproliferative syndrome (XLP)	0.00245447	-0.303648	-0.290719	-0.0494933	-0.679266	0.0941171	-0.0787482
ELK3	SRF accessory protein 2 (SAP2), a member of the Ets family of transcription factors possessing both activator and repressor functions, may serve as a target of the Ras-MAPK signal transduction pathway	0.0024582	-0.490212	-0.630315	-1.17931	-1.16327	-0.906275	-1.0932
I_1000433	Protein with high similarity to the transcription factor human ZNF136, contains 16 C2H2 type zinc finger domains, which bind nucleic acids, and a kruppel-associated box (KRAB) domain, which are involved in protein-protein interactions	0.0024582	-0.207715	0.669524	0.565826	0.573129	-0.191324	-0.111047
BRMS1	Protein of unknown function, has high similarity to uncharacterized human MGC11296	0.0024582	0.604226	0.609143	1.18532	0.590847	0.642964	0.704709
TAF9	TATA box binding protein (TBP) associated factor RNA polymerase II G 32kD, a component of TFIID and transcriptional coactivator of p53 (TP53), interacts with many transcriptional activators; expression is increased in nasopharyngeal carcinoma cells	0.00245944	-0.236837	1.16515	0.89504	0.64499	0.169151	-0.193771
RPS27L	Protein with very strong similarity to ribosomal protein S27 (metallopanstimulin-1, human RPS27), which is a component of the small 40S ribosomal subunit and a putative transcription regulator, member of the ribosomal S27 family	0.0024687	-0.628962	0.498052	0.106782	0.380688	1.3503	1.22976
CHAF1B	Chromatin assembly factor 1 subunit B (p60), required for DNA replication dependent assembly of nucleosomes, involved in linking chromatin assembly to DNA repair; may contribute to the Down syndrome phenotype in a gene dosage dependent manner	0.00247078	-0.199746	-0.410388	-0.65562	0.186645	-0.493173	-1.19506
HYPE	Huntingtin interacting protein E, binds normal and mutant huntingtin (HD), may have a role in the pathogenesis of Huntingtons disease	0.00247078	0.878884	1.05493	0.958721	0.599601	0.191269	0.150023
I_1109221	Protein of unknown function	0.00247078	-0.481038	0.560885	0.144509	0.337183	-0.255814	-0.354279
DDX27	Member of the DEAD/DEAH box ATP-dependent RNA or DNA helicase family	0.00248413	0.048351	0.0559224	-0.0443943	0.58767	0.390166	0.0681978
CPR8	Cell cycle progression 8 protein, expression in S. cerevisiae overcomes a mating pheromone-induced G1 phase START arrest, suggesting a possible function as a cell cycle regulator that stimulates cell cycle progression, may regulate cell proliferation	0.00248413	-0.438371	0.0926415	0.376486	1.60024	0.372449	0.117237
I_966772	Member of the TMS membrane protein or tumor differentially expressed protein (TDE) family, has very strong similarity to uncharacterized human KIAA1253	0.00248413	-0.29793	0.380626	0.305781	0.766868	-0.101016	-0.356019
SPP1	Secreted phosphoprotein-1 (osteopontin), an extracellular matrix glycoprotein and integrin ligand, plays a role in cellular adhesion and migration, regulates normal and atherosclerotic calcification processes, contributes to tumor invasion and metastasis	0.00248413	-0.327911	0.529524	0.580568	0.264069	0.633229	0.834775
PAPPA	Pregnancy-associated plasma protein A, a metalloprotease and serine protease inhibitor that may play roles in follicle development and sperm function; decreased expression during pregnancy is associated with Cornelia de Lange syndrome and aneuploidy	0.00248413	0.110542	-0.305573	-0.421525	-0.870551	-0.616473	-0.458607
FLJ20259	Protein with moderate similarity to a region of zinc finger proteins	0.00248413	-0.131521	-1.06432	-0.594826	0.0969067	-0.079996	-0.266659
RBM14	Protein containing two RNA recognition motifs (RRM, RBD, or RNP), has strong similarity to uncharacterized mouse Rbm14	0.00248413	0.477488	0.639046	0.69755	0.0128793	0.153501	0.00165802
DSCR5	Down syndrome critical region gene 5, has two putative transmembrane domains and a putative signal peptide sequence, predicted to play a role in early embryogenesis; corresponding gene is a candidate in the pathogenesis of Down syndrome	0.00248413	-0.179859	0.0969435	0.00685244	0.404351	0.794981	0.755468
CHI3L2	Chitinase 3-like 2, a member of the chitinase family of glucosyl hydrolases, predicted not to have chitinase activity due to the absence of an essential glutamate residue from the active site; autoantigen in a subset of patients with rheumatoid arthritis	0.00248413	-0.568107	0.365733	0.425996	0.735964	-0.0486696	-0.080009
PDX1	Dihydrolipoamide dehydrogenase-binding protein (protein X), lipoyl-containing component of the pyruvate dehydrogenase complex, anchors the dihydrolipoamide dehydrogenase (E3) to the dihydrolipoamide transacetylase (E2) core, deficiency causes disease	0.00248413	-0.289979	-0.594786	-0.699426	0.129587	0.0630559	0.151835
FLJ10110	Protein of unknown function	0.00248413	-0.52986	0.878781	-0.274645	-0.224845	-0.404057	-1.48354
RNF7	Ring finger protein 7 (sensitive to apoptosis gene), acts as a cellular protective antioxidant against apoptosis induced by reactive oxygen species and metal ions, interacts with cullins and is predicted to be part of ubiuqitin protein ligase complexes	0.00248494	-0.391682	0.410521	0.0951944	0.592663	-0.0266171	-0.0593673
CDCA7	Protein of unknown function	0.00248494	-0.787654	-0.625275	-1.74324	-0.434133	-0.390906	-1.63538
GBA	Acid beta glucosidase (beta-glucocerebrosidase), a lysosomal membrane protein that hydrolyzes glucosylceramide and glucosylsphingosine, may play a role in epidermal differentiation; mutations in the corresponding gene cause Gauchers disease	0.00249406	0.448522	-0.000224582	0.266959	0.378416	0.808265	0.836878
AB026190	Kelch-like protein, a member of a family of actin-organizing protein, contains a POZ (BTB) domain, which may mediate protein-protein interactions, and Kelch motifs, highly expressed in neuron cell bodies and neurite processes	0.00249921	-0.159917	-0.814389	-0.376779	0.386033	0.175085	-0.160702
MGC11061	Protein of unknown function, has high similarity to uncharacterized C. elegans Y60A3A.19	0.00250158	-0.212253	0.0369662	-0.184009	0.509857	-0.0530721	-0.267992
PPFIBP1	PTPRF interacting protein binding protein 1 (liprin beta 1), a beta liprin that contains an N-terminal coiled-coil region and a C-terminal liprin homology domain which binds to alpha liprins	0.00250158	0.125938	-0.634882	-1.07428	-0.943573	-0.657226	-0.793821
KIAA0712	Protein of unknown function, has a region of low similarity to cdc42 GTPase-activating protein (mouse Cdgap), which functions in actin reorganization and cell detachment and inhibits mouse Rac -induced membrane ruffling and mouse Cdc42 -induced filopodia	0.00251615	-0.337039	-1.339	-1.17371	-0.976148	-0.539886	-1.19231
MGC13186	Member of the DUF265 protein of unknown function family	0.00251615	0.611702	0.306461	-0.0869603	0.228318	1.01257	1.22208
LEPROTL1	Protein of unknown function, has high similarity to uncharacterized rat Obrgrp	0.00251615	-0.117982	0.143556	-0.470979	0.314897	0.0973372	-0.251593
WDR6	WD repeat protein 6, a member of the WD-repeat protein family, a putative transmembrane protein, contains N- and C-terminal WD-repeats that may participate in interactions with multiple proteins involved in developmental or physiological processes	0.00251654	0.562559	0.118179	0.396208	0.784687	0.856056	0.666743
I_1100118	Protein with very strong similarity to ADP-ribosylation-like factor 6 interacting protein (mouse Arl6ip), which binds ADP-ribosylation factor-like 6 (Arl6) and may be involved in protein trafficking and hematopoietic maturation	0.002524	-0.722842	-0.173256	-0.682614	-0.768918	-1.23727	-1.75992
APOL3	Apolipoprotein L-III, a member of the apolipoprotein L family, may play a role in lipid metabolism, exchange and transport, and may mediate the effects of cytokines on vascular endothelial cells	0.00252516	0.344329	0.622675	0.98212	1.2512	0.0470153	0.26712
TNFAIP1	TNF-alpha inducible endothelial protein 1, expression in endothelial cells is induced by tumor necrosis factor alpha (TNF); implicated in chemotaxis	0.00252867	0.0394562	0.204156	0.666697	0.952775	0.847902	0.526696
EDN2	Endothelin 2, a member of a family of vasoactive peptide hormones, involved in blood pressure regulation, inhibits prolactin secretion, and may have a role in cell growth related to heart development	0.0025314	-0.570907	-0.677851	-0.0981156	-0.918553	0.369456	-0.11588
ARHGEF12	Rho (ARHA) guanine nucleotide exchange factor 12, binds the IGF1 receptor, activates serum response factor (SRF), mediates actin stress fiber formation and may promote cell proliferation; fusion with MLL is associated with acute myeloid leukemia	0.00253762	-0.083452	-0.447851	-1.71109	-0.971905	-0.543109	-1.05692
SCAMP3	Secretory carrier membrane protein 3, may play a role in vesicular trafficking and recycling	0.00253762	0.868928	0.923158	1.43789	1.11459	1.22728	0.94626
SLC1A1	Excitatory amino acid transporter 3, a high affinity glutamate transporter that is important for synaptic reuptake of glutamate and has a role in excitatory neurotransmission	0.00253834	-0.708472	-1.09315	-2.36497	-1.01629	-1.27004	-2.0239
NR2F2	Nuclear receptor subfamily 2 group F member 2 (Transcription factor COUP 2), binds to hormone-responsive elements in APOB, APOA2, apoCIII (APOC3), insulin (INS), and ovalbumin promoters, represses placental lactogen, APOA1 and oxytocin (OXT) expression	0.00253834	-2.12574	-1.60962	-1.61212	-0.512962	-1.07079	-1.83918
SELM	Protein of unknown function, has strong similarity to uncharacterized mouse Sepm	0.00254105	0.36527	0.590485	0.965405	1.00272	0.714921	1.10232
I_1152472	Protein with strong similarity to forkhead box P1 (mouse Foxp1), which is a transcriptional repressor of the Fox family of winged helix/forkhead DNA binding proteins that regulates lung epithelial gene transcription, contains a fork head domain	0.00254219	0.251985	-1.72691	-1.3789	-0.839644	-1.00284	-1.09693
DNAJA1	DnaJ homolog subfamily A member 1, heat shock protein, expressed in many tissues	0.00254879	-0.332434	0.589738	-0.0590982	0.759817	0.150078	0.287548
PSMC2	26S protease regulatory subunit 7, ATPase subunit of the 26S proteasome, interacts with Tat protein, may be involved in cell cycle control and has a role in the activation of human immunodeficiency virus-1 (HIV-1) gene transcription	0.00255027	-0.550326	0.412234	-0.386897	0.28892	-0.403455	-0.835439
I_957474	Protein of unknown function, has very strong similarity to uncharacterized human KIAA0408	0.00255027	-0.255546	-0.628834	-0.325345	0.0327027	0.289478	-0.38431
CLGN	Calmegin, a putative testis-specific chaperone that may play a role in male infertility	0.00256231	-0.844671	0.0572111	-0.118763	0.260673	-0.405713	-0.64514
DYRK1A	Dual-specificity tyrosine phosphorylation-regulated kinase, a serine-threonine kinase that associates with CREB (CREB1), overexpressed in Downs syndrome	0.00256265	-1.21541	-1.95626	-1.47479	-0.628821	-0.508594	-1.19492
NS1-BP	Protein that may play a role in mRNA splicing, interaction with the nonstructural NS1 protein of the influenza A virus in infected cells results in the relocation of the protein from the cellular splicing apparatus to other regions within the nucleoplasm	0.00256454	-0.0499051	-1.29742	-1.96468	-0.728328	-0.804839	-1.2057
I_965259	Protein of unknown function	0.00256566	-0.216028	-0.0739615	-0.775712	-1.51879	-0.935055	-1.0798
NLVCF	Nuclear localization signal deleted in velocardiofacial syndrome, a putative nuclear protein; corresponding gene is located in the chromosome region deleted in Velo-cardio-facial syndrome	0.00257254	0.0784211	0.458219	0.330128	0.699803	0.627219	0.943955
I_960727	Protein with strong similarity to misshapen (NIK-related kinase, mouse Map4k6), which activates JNK and p38 pathways and may be involved in brain development, contains a regulatory citron homology domain and a protein kinase domain	0.00257254	0.563782	-0.261526	-0.207016	0.105924	0.364481	0.523916
PIK3R3	Phosphoinositide-3-kinase regulatory subunit 3, involved in insulin receptor (INSR) signaling, may be involved in insulin-like growth factor receptor (IGF1R) signaling	0.00257519	-0.272842	-0.0342607	0.573734	1.0019	0.0347533	0.855024
AKR1C2	Aldo keto reductase family 1 member C2 (dihydrodiol dehydrogenase), functions in bile transport, steroid metabolism, and xenobiotic metabolism, may play a role in behavior modification mediated by selective serotonin reuptake inhibitors	0.00260108	0.171736	0.747903	1.17975	0.329593	-0.0839028	-0.192909
EPHB2	Ephrin type B receptor 2, a member of the EPH family of receptor tyrosine kinases, may have a role in neurogenesis; gene mutation may contribute to neuroblastoma and small cell lung carcinoma	0.00260217	0.828774	0.1463	-0.289938	-0.518792	-0.0857807	-0.248883
I_943947	Protein of unknown function, has high similarity to uncharacterized mouse 5031439A09Rik	0.00260742	0.0742014	-0.154462	-0.364493	-0.627479	-0.96417	-0.84514
I_929420	Protein containing two ankyrin (Ank) repeats, which may mediate protein-protein interactions, and an MYND finger domain, has a region of moderate similarity to a region of human KIAA0946, which interacts with huntingtin	0.00260742	-0.159004	-0.722824	-0.545256	0.237847	-0.109214	0.0423625
I_928644	Member of the flavin containing amine oxidase family, has very strong similarity to uncharacterized human KIAA0601	0.00261034	0.0410921	-0.528695	-0.724933	0.0496341	0.270676	0.00233278
MGC12992	Protein of unknown function, has low similarity to uncharacterized C. elegans F35C11.4	0.00261034	-0.00991075	0.0641771	0.452078	0.883513	0.26939	0.324347
LMO2	Lim domain only 2, a putative transcription factor of the rhombotin family consisting of two LIM domains, essential for erythropoiesis; gene is site of chromosomal translocations in T cell acute leukemia	0.00261124	-0.908218	-0.954078	-1.26408	0.208452	-0.740934	-1.00139
SMARCC1	SWI-SNF related matrix associated actin dependent regulator of chromatin subfamily C member 1, plays role in regulation of transcriptional activation and repression by remodeling chromatin; mutations in the mouse gene, Smarcc1, result in exencephaly	0.00261124	0.300964	-0.630883	-1.1245	-0.812984	-0.298777	-0.352908
HNOEL-iso	Protein containing an olfactomedin-like domain, has low similarity to myocilin (human MYOC), which is a structural protein that is involved in vision and is associated with juvenile and adult-onset primary open-angle glaucoma	0.00261124	-0.189712	0.133978	0.304221	0.557734	-0.37739	-0.261765
MAPK10	Mitogen-activated protein kinase 10, phosphorylates c-Jun (JUN) in response to cellular stressors such as ultraviolet light and osmotic stress; loss of expression is observed in several brain tumor cell lines	0.00261414	-0.029779	-0.347322	-0.814391	-0.859705	-0.948458	-1.05682
MGC4365	Protein with strong similarity to fatty acid transport protein (mouse Slc27a3), which is a plasma membrane protein facilitating long chain fatty acid uptake across the plasma membrane, member of the AMP-binding enzyme family	0.00261414	-0.417624	-0.398378	0.0327231	0.718218	-0.205442	-0.465825
IFITM3	Interferon-inducible gene family 1-8U, a member of the 1-8 interferon -inducible gene family, expressed in severely inflamed colonic mucosa, sporadic colon cancer and ulcerative colitis-associated cancer, but not in normal colon tissue	0.00262625	0.679924	0.390859	0.779683	0.694984	1.20303	1.6213
MAP2K4	Mitogen-activated protein kinase kinase 4, involved in JNK and JAK-STAT cascades, mediates apoptosis and response to stress, may act as tumor suppressor; mouse Map2k4 is associated with models of Parkinsons and Alzheimers diseases	0.00262625	-0.444605	-1.46285	-1.55088	-0.302575	-0.354102	-0.783616
FLJ20432	Protein of unknown function, has low similarity to uncharacterized C. elegans F25H8.1	0.00263609	-0.423648	1.14898	0.57696	0.533962	0.432903	0.0241616
RAB18	Ras-related GTP-binding protein 18, putative GTP binding protein and GTPase, may be involved in vesicle transport and may play a role in inflammation	0.00263609	-0.474166	-0.285002	-0.901621	-0.0300148	-0.349682	-0.487806
C20orf188	Protein of unknown function, has very strong similarity to uncharacterized mouse Trrp4ap	0.00263609	0.246552	-0.410751	-0.68087	-0.272907	0.0631716	0.0757187
VEZATIN	Protein of unknown function	0.00263609	-0.775058	-1.00818	-1.24894	0.0992745	-0.0262863	-0.817977
SF1	Zinc finger protein 162, a transcriptional repressor that may act through association with RNA polymerase II holoenzyme factors such as EWS (EWSR1), also a splicing factor that plays roles in mRNA splicing and spliceosome assembly	0.00263609	0.853316	0.183192	0.143835	-0.691651	-0.39766	-0.268187
I_965787	Protein of unknown protein	0.00264477	0.76044	0.499766	0.188283	-0.437388	-0.153849	-0.28876
UPF3A	Similar to yeast Upf3 variant A, a nucleocytoplasmic transporter that interacts specifically with spliced mRNAs to mediate nucleocytoplasmic export, participates in nonsense-mediated mRNA decay	0.00265038	-0.608972	-0.0542205	-0.239862	0.420109	-0.000568177	-0.235812
NRF	NF-kappaB-repressing factor, a protein that binds to, and inhibits NF-kappaB, resulting in constitutive silencing of the IFN-beta promoter	0.00265446	-0.305608	0.589735	0.380439	0.715768	0.695742	0.279756
ESM1	Endothelial cell-specific molecule 1, a cysteine-rich secreted protein, may participate in vascular endothelial function and play a role in local inflammation by modulating endothelial cell-leukocyte interactions	0.00265575	-0.259118	0.910487	-0.1151	-0.142197	0.370477	0.209574
SRP19	Signal recognition particle 19 kDa, a signal recognition particle subunit that binds to 7SL RNA and mediates SRP54 binding to the SRP RNA, may be involved in translocation of newly synthesized proteins across the membrane of the rough ER	0.00265575	-0.829378	-1.32317	-1.15014	0.423527	-0.00124307	-0.459418
MESDC2	Mesoderm development candidate 2, protein of unknown function, a putative integral plasma membrane protein; mouse Mesdc2 gene lies within a chromosomal region critical for the differentiation of mesoderm	0.00265601	-0.159617	0.144888	-0.187536	0.22022	-0.331546	-0.84239
CPR8	Cell cycle progression 8 protein, expression in S. cerevisiae overcomes a mating pheromone-induced G1 phase START arrest, suggesting a possible function as a cell cycle regulator that stimulates cell cycle progression, may regulate cell proliferation	0.00266515	-0.475839	0.0469262	0.322302	1.5735	0.439927	0.213641
SLC35A1	CMP-sialic acid transporter 1 (solute carrier family 35 member 1), a transporter present in the Golgi membrane, important for normal sialylation of glycoproteins and glycolipids	0.00266515	-0.63401	-0.132137	-0.294981	1.1668	0.332373	0.0983347
UGP2	UDP-glucose pyrophosphorylase 2, catalyzes the formation of UDP-glucose from glucose-1-phosphate and MgUTP	0.00266515	-0.886905	-0.649454	-1.16373	-0.0015274	-0.412272	-0.968805
PTTG2	Pituitary tumor transforming gene 2, protein with strong similarity to human PTTG1, which is a proto-oncoprotein with PXXP motifs that may bind to SH3 domains, suggesting roles in intracellular signal transduction and tumor-specific pathogenesis	0.00266616	-0.296773	0.131014	-0.314799	-0.889113	-0.883581	-1.21969
HMGCR	3-hydroxy-3-methylglutaryl-Coenzyme A reductase, forms mevalonic acid from HMG-CoA, rate-limiting reaction in cholesterol biosynthesis, may provide spatial information for migrating primordial germ cells	0.00266792	-0.610056	-0.311373	-0.160964	0.193727	0.233738	-0.0437587
I_960820	Protein of unknown function, has high similarity to uncharacterized human CG005	0.00266792	-0.869691	-0.718635	-0.598015	0.145642	-0.608199	-0.970243
ATP5J2	ATP synthase (H+ transporting, mitochondrial F0 complex, subunit f) isoform 2; may play a role in the generation of a mitochondrial membrane potential by hydrolysis of ATP, inhibited by oligomycin	0.00266792	-0.705585	0.309825	0.101049	0.21744	-0.0366126	0.213851
KIAA0008	Member of the guanylate-kinase-associated protein (GKAP) protein family	0.00266792	-0.814884	-1.21551	-2.31116	-1.57363	-1.89462	-2.62148
CRSP9	Cofactor required for SP1 (CRSP) transcriptional activation subunit 9 (mediator 7), a 33 kDa subunit of the CRSP complex that is required along with co-activator TAF2S for SP1 mediated transcriptional activation	0.00266792	-0.879285	0.271479	-0.00372111	0.235245	-0.277027	-0.221931
PHIP	Pleckstrin homology domain interacting protein, contains two bromodomains, may be involved in modulating insulin receptor signaling pathway	0.00266792	-0.00511895	-1.22438	-1.68781	-0.320397	-0.799734	-1.23023
OSBPL9	Member of the oxysterol-binding protein (OSBP) family, which are involved in sterol biosynthesis, contains a pleckstrin homology (PH) domain, has weak similarity to oxysterol-binding protein-related protein 1 (human OSBPL1A)	0.00266792	-0.161263	-0.499246	-0.78159	0.2305	0.282106	0.209833
MGC13007	Protein with high similarity to uncharacterized mouse 1110056N09Rik	0.00266867	-0.384686	-0.690454	-0.284113	0.104879	0.290786	0.192129
LOC136442	DnaJ (Hsp40) homolog subfamily B member 6, member of the DnaJ family of proteins, interacts with keratin 18 (KRT18) and regulates keratin 8-keratin 18 intermediate filament organization, may function as a co-chaperone with Hsc70 (HSPA8) for keratin 18	0.00266867	-0.37978	-0.217679	-0.387816	0.418951	0.314148	-0.143903
SSH3BP1	Spectrin SH3 domain binding protein 1, has an SH3 domain, binds SH3 domains of EPS8, ABL1, and spectrin (SPTA1), acts in pinocytosis, inhibits cell proliferation; fusion of the corresponding gene with the MLL gene is linked to acute myelogenous leukemia	0.00266867	-0.666039	-1.32927	-1.29931	-0.169084	-0.25754	-0.862149
BTN2A2	Butyrophilin 2, member of the butyrophilin family, which is a subset of the immunoglobulin superfamily, with immunoglobulin, transmembrane, and B30.2 domains	0.00266867	-0.327124	-0.401497	-0.0729619	0.485282	-0.0678857	-0.178259
H2AFX	H2A histone family member X, member of the H2A histone family that compact DNA into nucleosomes, phosphorylated form localizes to DNA double-strand breaks, may be involved in repair of double-stranded breaks formed by recombination or DNA damage agents	0.00266867	0.0566108	0.763432	0.0891184	-0.809899	-1.0369	-1.32976
FLJ21156	Protein containing a HECT domain, has moderate similarity to a region of HECT domain and RCC1 (CHC1)-like domain (RLD) 1 (human HERC1), which is a guanine-nucleotide exchange factor for Rab related proteins and ARF1 and may function in membrane transport	0.00266867	0.525969	0.0834908	0.577912	0.788217	1.13229	0.683967
HSPC126	Protein of unknown function	0.00266892	-0.781758	-0.575681	-0.663542	0.41684	-0.175695	-0.555201
COPEB	Core promoter element binding protein, a Kruppel-like transcription factor, physically interacts with other family members like GKLF (KLF4), involved in the regulation of TATA box-less pregnancy specific glycoproteins	0.00267667	-0.659549	-0.341549	-1.50513	-1.18186	-1.04786	-1.28591
TSG101	Tumor susceptibility gene 101, protein with putative coiled-coil and DNA-binding domains that acts as a transcriptional corepressor and inhibits ubiquitination; mutations of the corresponding gene may be associated with various malignancies	0.00267991	-0.13534	-0.0936833	-0.274403	0.501363	0.885857	0.544984
I_946379	Protein containing four leucine rich repeats, leucine rich repeat C-terminal cysteine rich domain, immunoglobulin (Ig) domain, has a region of low similarity to a region of human SLIT1, which is a secreted brain protein that may guide neuronal migration	0.0026824	-0.341035	0.0118219	-1.71816	-0.318231	0.251157	-0.283853
FLJ13119	Protein containing an elongation factor G C-terminal domain, has low similarity to S. cerevisiae Ria1p, which is a GTPase that is required for maturation of 60S ribosomal subunits in the cytoplasm	0.00269133	-0.319313	-1.59159	-1.81265	-0.555938	-0.682411	-1.02266
CORO1C	Coronin actin-binding protein 1C, a member of the coronin-like protein family, has five WD repeats and a coiled-coil motif, a putative actin binding protein that may play a role in mitosis, cytokinesis, cell motility, signal transduction, and phagocytosis	0.00269133	-0.172067	-0.76724	-1.97604	-1.41733	-1.04686	-1.22665
KIF13A	Kinesin 13a, member of the kinesin superfamily of microtubule-associated motor proteins, may be involved in non-selective vesicle transport and targeting, acts in cell proliferation, putative oncoprotein which may contribute to retinoblastoma progression	0.00269133	-0.100565	-0.547249	-0.896018	-1.02103	-0.123561	-0.928671
CLIC4	Chloride intracellular channel 4, a chloride transporter that may play a role in neuropeptide biogenesis and may be involved in intracellular pH regulation	0.00270373	-0.102726	-0.22726	-0.685779	-1.53561	-1.23764	-0.881958
MKRN1	Makorin ring finger protein 1, member of the makorin (MKN) protein family, contains four C3H zinc fingers, a novel Cys-His motif, and a C3HC4 zinc-finger, putative nucleic acid binding protein that may function in nervous system and brain development	0.00270373	-0.0358854	-0.0303741	0.119134	0.620058	0.432309	0.193427
BET1	S. cerevisiae Bet1 homolog, may be involved in ER to Golgi transport	0.00271365	-0.629842	-0.332536	-0.413216	0.230014	-0.134363	-0.0204013
FLJ10156	Protein of unknown function	0.00271535	-0.323446	0.120769	-0.53811	-0.641445	-1.0481	-1.99221
SPP1	Secreted phosphoprotein-1 (osteopontin), an extracellular matrix glycoprotein and integrin ligand, plays a role in cellular adhesion and migration, regulates normal and atherosclerotic calcification processes, contributes to tumor invasion and metastasis	0.00271822	-0.229431	0.593311	0.59999	0.233562	0.61213	0.818075
PSMD12	Proteasome (prosome, macropain) 26S subunit (non-ATPase, 12), a regulatory subunit of the 26S proteasome	0.00271822	-0.341996	-0.350187	-0.460109	0.122265	-0.205977	-0.686437
RECQL	RecQ protein-like (DNA helicase Q1-like), a putative ATP-dependent DNA helicase that interacts with importins KPNA4 and KPNA2, may function in DNA repair or housekeeping functions	0.00271822	-0.794803	-0.0134826	-0.656736	0.0557932	-0.77512	-0.886883
EIF4G2	Translation initiation factor 4 gamma 2, translational repressor that binds EIF3 and EIF4A, but not EIF4E, promotes IFNG-induced programmed cell death and is cleaved by caspase-3 (CASP3) during apoptosis	0.00271991	-0.18911	0.0282297	-0.530896	-0.183748	-0.506463	-0.991406
PSMB7	Proteasome (prosome, macropain) subunit beta 7, a subunit of the 26S proteasome, replaced by PSMB10 upon interferon gamma (IFNG) stimulation	0.00272086	0.0444385	0.0157869	-0.500845	-0.879694	-0.84092	-0.73375
ATP6V0D1	Vacuolar H+-ATPase proton pump (subunit D), an accessory subunit in the peripheral catalytic V1 complex, may be involved in coupling ATP hydrolysis (V1 complex) and proton transport (V0 complex)	0.00272552	0.542948	0.0410295	0.434242	0.154354	0.683748	0.798412
FLJ20364	Protein of unknown function	0.00272674	-1.42977	-0.792685	-1.68752	-0.714519	-1.26625	-1.79979
STCH	Stress 70 protein chaperone microsome-associated, a calcium-inducible stress 70 protein chaperone ATPase and putative ATP-binding protein that may play a role in the stress response	0.00272674	-0.437139	0.358085	0.168603	0.558627	-0.0921844	-0.463101
SNW1	SKI-interacting protein, a component of transcriptional complexes, may modulate growth factor and nuclear hormone receptor signaling pathways, interaction with other proteins (v-ski/homolog SKI and papillomavirus E7) may contribute to cell transformation	0.00272674	-0.258932	-0.743757	-0.354518	0.365011	0.00138086	-0.339289
DKK1	Dickkopf homolog 1 (Xenopus laevis), member of the Dickkopf protein family, ligand for Wnt coreceptor LRP6, inhibits Wnt signaling by blocking Wnt-induced Frizzled (FZD5) and LRP6 complex formation	0.00272674	0.719622	1.35394	0.139786	1.41164	2.4688	2.24974
FLJ20366	Protein with moderate similarity to syntaphilin (human SNPH), which is a brain specific protein that binds to syntaxin 1a (human STX1A) and mediates synaptic transmission	0.00272674	0.0182539	-0.358346	-0.0120309	0.516798	0.459299	0.350298
KOC1	IGF-II mRNA-binding protein 3, binds to the 5 UTR of the IGF-II (IGF2) leader 3 mRNA, may repress translation of IGF-II during late development and regulate IGF-II induced oncogenesis; overexpressed in certain tumors	0.00272674	-0.606771	-1.8389	-2.35051	-1.806	-1.51529	-1.63806
DKFZp761B1514	Protein of unknown function	0.00273579	-0.45654	0.0966142	-0.218926	0.423596	0.0718704	-0.224919
FLJ11198	Member of the ABC transporter family	0.00274558	0.591106	0.0899028	0.465735	0.936522	0.90986	1.01684
LOC129401	Protein of unknown function	0.00275693	-0.477857	-1.58833	-1.81003	-0.839311	-0.978576	-1.33371
ALCAM	Activated leukocyte cell adhesion molecule, an immunoglobulin superfamily member and ligand for CD6, involved in homophilic and heterophilic adhesion of hematopoietic cells, marker for tumor progression in malignant melanoma	0.00275693	-0.0896481	-0.276116	-0.669301	-1.49569	-1.51918	-1.27257
WDR7	Protein containing six WD domains (WD-40 repeats), which may mediate protein-protein interactions, has strong similarity to uncharacterized TGF-beta resistance-associated protein (rat Trag)	0.00275693	0.135455	-1.26678	-1.42408	-1.07614	-0.861919	-1.29534
NSBP1	Nucleosomal binding protein 1, a putative nucleosomal binding and transcriptional activating protein	0.00275693	-0.47716	0.400164	0.266521	0.831971	0.173943	-0.100621
TRIP6	Thyroid hormone receptor interactor 6, a transcription coactivator that interacts with many proteins including the thyroid hormone receptor, may transmit signals from the cell surface to the nucleus, contains three LIM (double zinc finger) domains	0.00275693	0.120423	-0.296028	0.149627	0.419364	0.762609	0.418465
GRB10	Growth factor receptor bound protein 10, an adaptor protein with PH and SH2 domains that binds to various receptor and cytosolic kinases and may mediate growth factor and Src family kinase signaling; variants may be associated with Russell-Silver Syndrome	0.00275693	0.190599	-1.33944	-1.33695	-1.22839	-0.748768	-1.01414
I_960942	Member of the strictosidine synthase family, which catalyze the condensation of tryptamine with secologanin to form strictosidine, has very strong similarity to uncharacterized human C20ORF3 protein	0.00275693	-0.370538	0.393966	0.110088	0.309502	-0.099973	-0.753862
INPP1	Inositol polyphosphate-1-phosphatase, catalyzes the hydrolysis of inositol 1,3,4-trisphosphate and inositol 1,4-bisphosphate; may be upregulated in colorectal cancer and inhibited by lithium, a therapy for manic depressive illness	0.00275693	0.264793	0.956906	1.31787	1.0121	1.31165	1.38629
CASP9	Caspase 9, a cysteine (thiol) protease of the caspase family, activated by a complex of APAF1 and cytochrome c (CYC1), and in turn activates the caspase cascade and apoptosis	0.00275693	0.113735	-0.233498	0.0316427	0.945492	0.658595	0.742503
C3orf4	Protein of unknown function	0.00275693	-0.802248	-0.165905	-0.544735	0.126937	0.388911	-0.219912
CHRNA9	Cholinergic receptor nicotinic alpha polypeptide 9, may associate with human CHRNA10 to form an acetylcholine receptor that mediates cholinergic signaling, may be involved in the regulation of keratinocyte adhesion and play a role in blister development	0.00275693	0.14417	0.793714	0.698701	1.86307	1.03458	1.81068
KIAA0443	Protein with high similarity to Per1 interacting protein of the suprachiasmatic nucleus (rat pips), which interacts with Per1 and may have possible roles in regulating circadian rhythm	0.00275693	-0.121753	0.274083	0.606735	1.24666	0.235912	-0.029563
MYO1E	Protein with strong similarity to class I myosin heavy chain (rat Myr3), which plays a role in cell motility, contains a myosin head domain (motor domain) and a Src homology 3 (SH3) domain, which bind proline-rich peptides	0.00275693	-0.44901	-1.91101	-2.08249	-1.14836	-1.33941	-1.79909
NP220	Nuclear protein 220, binds cytidine-rich regions of double-stranded DNA, contains a putative RNA recognition motif, may play a role in mRNA splicing, interacts with the heart-specific LIM domain protein FHL2	0.00275693	-0.642289	-1.28629	-0.714938	0.536278	-0.210552	-0.395312
LOC57107	Protein of unknown function, has weak similarity to uncharacterized C. albicans Orf6.8730p	0.00276385	-0.315291	-0.668873	-1.56198	-1.41016	-0.986797	-1.68806
I_1109240	Protein of unknown function, has low similarity to uncharacterized human KIAA0638, which is a protein expressed in (human TP53) p53-dependent apoptotic cells	0.00276385	-0.116698	-0.912697	-0.980078	-0.182181	0.305476	0.500891
SPP1	Secreted phosphoprotein-1 (osteopontin), an extracellular matrix glycoprotein and integrin ligand, plays a role in cellular adhesion and migration, regulates normal and atherosclerotic calcification processes, contributes to tumor invasion and metastasis	0.00276599	-0.296767	0.575599	0.625384	0.273068	0.655147	0.815278
TIGA1	Protein of unknown function	0.00276599	-0.0242396	1.07281	0.778197	1.11364	0.560908	0.366889
FLJ20628	Protein of unknown function, has a region of low similarity to a region of S. pombe Cpd1p, which is a subunit of the DNA polymerase delta holoenzyme complex	0.00276599	-0.232239	-1.26197	-1.53265	-0.182691	-0.307362	-0.442481
I_962037	Protein of unknown function	0.00276599	-0.775619	-0.55974	-1.11396	0.299725	-0.239508	-0.938771
FBXL3A	F-box 3a, a member of a family of F-box containing proteins that is a putative subunit of the SCF ubiquitin ligase involved in protein degradation	0.00276739	-0.937579	-0.267154	-0.190254	0.542554	-0.0134096	-0.55636
HEAB	ATP-GTP-binding protein, a subunit of the CFIIAm pre-mRNA cleavage complex, functions in pre-mRNA cleavage; chromosomal rearrangement resulting in the fusion product HEAB - AF10 is associated with acute monoblastic leukemia	0.00276739	-0.285942	1.65782	1.31504	0.945498	0.69923	0.474756
DLC1	Deleted liver cancer 1, a putative GTPase activator, involved in cell proliferation; gene deletions or mutations are associated with tumors	0.00276739	0.357342	-0.828952	-1.17082	-0.6091	-0.331016	-0.668752
SMARCA3	SWI/SNF related matrix associated actin dependent regulator of chromatin subfamily a member 3 (Helicase-like transcription factor), SNF2/SWI2 family member, activates plasminogen activator inhibitor-1 (SERPINE1) and beta-globin (HBB) gene expression	0.00276739	-0.179227	-0.46569	-0.507815	-0.740946	-0.663432	-0.295355
PPP1R2	Protein phosphatase 1 regulatory (inhibitor) subunit 2, interacts with and inhibits the activity of protein phosphatase 1 gamma (PPP1CC)	0.00276768	-0.324936	0.0397665	-0.23656	0.610937	0.501325	0.120261
FLJ10156	Protein of unknown function	0.00276768	-0.356005	0.139751	-0.584775	-0.697128	-0.954001	-1.90559
PABPC3	Poly(A)-binding protein 3 (cytoplasmic), a testis-specific poly(A)-binding protein that may control mRNA stability and translation initiation	0.00276768	0.575524	-0.0206187	-0.478373	-0.225735	0.293332	0.0951891
ITGBL1	Integrin beta-like 1, contains ten beta integrin epidermal growth factor (EGF) like repeat domains similar to those found in the cysteine rich stalk like structure of integrin beta subunits	0.00276768	-0.194743	-0.0868603	-0.085473	-0.774717	-0.417358	-0.217798
PIN	Dynein cytoplasmic light polypeptide, a component of the cytoplasmic dynein motor complex, inhibits neuronal nitric oxide synthase (NOS1) and regulates the proapoptotic activity of the BCL2-interacting protein BCL2L11	0.00276768	-0.204066	1.09006	0.848868	-0.071638	0.134302	0.0401335
TIMM17A	Translocase of inner mitochondrial membrane 17 (yeast) homolog A, a subunit of the mitochondrial inner membrane translocase complex, predicted to be involved in the translocation of proteins into the mitochondrial matrix	0.00276768	0.0258463	0.615285	0.197094	0.137476	0.201905	0.0359116
I_966665	Protein of unknown function	0.00278674	-0.288374	0.270735	0.269846	0.700223	0.0472234	-0.0519482
DIS3	Member of the RNB-like family, which may have exonuclease activity, has moderate similarity to S. pombe Dis3p, which is an essential protein required for anaphase A mitotic events	0.00278674	0.259937	0.705127	0.721864	0.377696	-0.0164871	-0.194004
FLJ21047	Protein of unknown function	0.00278921	-0.124265	-0.567196	-1.76716	-0.623343	-0.580249	-1.35671
DC6	Protein of unknown function	0.00278921	-0.818194	0.437083	-0.364153	0.377424	-0.155382	-0.372977
STCH	Stress 70 protein chaperone microsome-associated, a calcium-inducible stress 70 protein chaperone ATPase and putative ATP-binding protein that may play a role in the stress response	0.00279583	-0.341658	0.484888	0.251809	0.561364	-0.137526	-0.31897
PSMA4	Proteasome subunit alpha type 4, polypeptide subunit of the proteasome multicatalytic proteinase that is expressed at abnormally high levels in renal carcinomas	0.0027967	-0.77098	0.15723	-0.332783	0.5893	-0.0402027	-0.21207
DKFZP434J154	Protein of unknown function, contains WD-40 repeat domains, which may mediate protein-protein interactions	0.0028	-0.076177	-0.215597	-0.348568	0.42949	0.444922	-0.0845655
I_1109451	Member of the somatostatin or cortistatin hormone family, has a region of very strong similarity to preprocortistatin (human CORT), which is a precursor of cortistatin, a neuropeptide hormone that binds somatostatin receptors	0.0028	-0.241938	0.536739	0.222604	0.0867432	-0.676595	-0.924537
GLRX	Glutaredoxin, glutathione-dependent hydrogen donor for ribonucleotide reductase, also catalyzes an NADPH- and glutathione reductase-dependent oxidoreduction reaction of glutathione disulfide	0.0028	-1.29283	-0.590539	-1.58718	-0.402136	-0.768708	-0.757737
FLJ20030	Member of the translationally controlled tumor protein family, has a region of strong similarity to a region of TPT1 (histamine-releasing factor, tumor protein), which is an immunoglobulin E-dependent protein produced by lymphocytes in atopic patients	0.0028	0.557934	-0.524558	-1.2122	-1.06198	-0.644295	-0.728708
GAS41	Glioma amplified sequence 41, a putative transcription factor essential in cell proliferation, resembles AF-9 (MLLT3) and ENL (MLLT1), binds to NUMA1, which is a component of the nuclear matrix; corresponding gene is amplified in low grade glioma	0.0028	-0.745974	-1.04337	-0.946149	0.137014	-0.546494	-0.590874
SCHIP1	Schwannomin-interacting protein 1, contains a leucine zipper coiled-coil domain and a PEST domain, interacts with schwannomin (NF2) in vitro, but only with a specific NF2 isoform that lacks exons 2 and 3 in vivo, may regulate NF2 activity	0.0028	-1.46012	-1.29584	-1.02266	-0.238711	-0.0374015	-0.336164
UXS1	Protein of unknown function, has high similarity to a region of UDP-glucuronate decarboxylase (C. neoformans Uxs1_D), which is involved in the biosynthesis of capsule polysaccharide	0.0028	-0.126357	0.349539	-0.124771	-0.457349	-0.502948	-0.99245
UMPK	Uridine monophosphate kinase, phosphorylates uridine, cytidine, and their analogs, functions in pyrimidine nucleoside and drug metabolism, may play a role in tumor development	0.0028	0.113375	-0.813146	-1.2323	-0.378622	-0.0919832	-0.895739
RNF20	Protein containing two C3HC4 type (RING) zinc fingers, which may mediate protein-protein interactions, has with high similarity to uncharacterized human RNF40, which may mediate protein-protein interactions	0.00280156	0.00485272	-0.299155	-0.166056	0.463193	0.25246	0.217644
CTNNB1	Beta catenin, links cadherins to the cytoskeleton, may act as a component of the Wnt signal transduction pathway transmitting nuclear signals via a complex with LEF1 and TCF transcription factors; mutations in the gene are associated with various cancers	0.00280156	-0.0875228	-0.594673	-1.30074	0.103004	-0.147731	-0.179253
PLTP	Phospholipid transfer protein, functions in phospholipid transport and conversion of high density lipoproteins into larger and smaller particles, level of activity is altered in emphysema, obesity and diabetes, may play a role in atherogenesis	0.00280156	0.383575	0.183079	0.397594	0.177963	-0.460347	-0.423545
I_1109499	Member of the short-chain dehydrogenase-reductase family, which are NAD- or NADP-dependent oxidoreductases, has moderate similarity to a region of WW domain-containing oxidoreductase (mouse Wwox), which functions as an apoptosis activator	0.00280156	-0.0244501	-0.0374314	-0.538236	-1.01201	-0.689868	-1.05111
TOMM40	Protein with low similarity to S. cerevisiae Tom40p, which is an integral mitochondrial outer membrane protein involved in protein import that forms a core part of the general import complex and mitochondrial outer membrane import channel	0.00280156	0.825545	0.23845	0.0269368	-0.373095	-0.354108	-0.0531499
I_964313	Protein with high similarity to human ZNF136, which represses transcription when fused to the heterologous KRAB B subdomain of human ZNF10, contains 20 C2H2 type zinc finger domains, which bind nucleic acids, and a kruppel-associated box (KRAB) domain	0.00280156	-0.465507	0.363322	0.353116	0.485058	-0.278814	-0.113481
HT012	Protein containing an uncharacterized bacterial PaaI domain, has moderate similarity to uncharacterized C. elegans F42H10.6	0.00280241	0.0290499	0.115756	-0.514781	-0.273754	0.0174816	0.285097
ARHE	Ras homolog gene family member E, binds GTP and is found exclusively in the GTP-bound form, but lacks intrinsic GTPase activity and is resistant to Rho-specific GTPase-activating proteins; induces actin filament disassembly and loss of cell adhesion	0.00280241	-1.51624	0.326788	-0.387342	-0.430554	0.305207	-0.133764
I_957301	Protein of unknown function, has high similarity to uncharacterized mouse 2610528M18Rik	0.00280241	-1.20763	0.307947	-0.585671	-0.0868099	-0.87032	-1.66815
I_957786	Protein of unknown function, has weak similarity to uncharacterized C. elegans Y54G2A.29	0.00280241	-0.815837	-0.817579	-0.604019	0.540896	-0.423008	-0.750621
I_958405	Protein of unknown function, has high similarity to uncharacterized human FLJ20721	0.00280241	-0.414903	1.04814	0.502987	0.656684	0.112179	0.048922
FLJ20085	Protein of unknown function, has moderate similarity to uncharacterized human P66	0.00280241	0.596922	-0.393018	-0.837676	-0.599779	-0.290367	-0.478248
PCOLCE2	Procollagen C-endopeptidase enhancer 2, a protein with moderate similarity to PCOLCE, a glycoprotein that enhances cleavage of type I procollagen C-propeptide; gene is a candidate disease gene for open-angle glaucoma	0.00280538	-0.807125	-0.140822	-0.460971	-0.0756021	-0.604272	-0.896927
RBBP8	Retinoblastoma-binding protein 8, a protein that binds RB1, BRCA1 and CTBP1, acts in E2F-RB1-mediated transcription repression and BRCA1-mediated DNA damage response; corresponding gene is mutated and protein level is elevated in several tumor cell lines	0.00280552	-0.482947	-0.418439	-1.78319	-0.65938	-0.611581	-1.2644
IF2	Translation initiation factor, member of the Tu elongation factor family, has moderate similarity to yeast YAL035W translation initiation factor 2 (eIF2)	0.00280791	0.241828	-0.350863	-0.931293	0.00925704	-0.101208	-0.447969
SNX7	Protein containing a phox protein (PX) domain, which bind phosphoinositides, has weak similarity to sorting nexin 1 (human SNX1), which may play a role in intracellular trafficking of receptors for targeted degradation	0.00280791	-0.562313	-0.229679	-1.42213	-0.660851	-0.656199	-1.29401
RA-GEF-2	Rap guanine nucleotide exchange factor, a guanine nucleotide exchange factor for RAP1A and RAP2A that localizes to the plasma membrane via association with MRAS and may mediate MRAS activation of Rap1	0.00282216	-0.721343	-2.1207	-1.45359	-0.578777	-0.427826	-1.31427
C20orf31	Member of the glycosyl hydrolase 47 family of alpha-mannosidases, which hydrolyze terminal mannose residues, has low similarity to alpha1,2-mannosidase IB (Golgi alpha mannosidase IB, mouse Man1b), which functions in N-glycan maturation	0.00282228	-0.0976575	0.0879728	0.289248	0.590359	0.32523	0.311283
CML66	Chronic myelogenous leukemia tumor antigen 66, a broadly immunogenic tumor antigen expressed in normal testis and heart and most tumor cells, elicits a humoral immune response coinciding with remission of chronic myelogenous leukemia	0.00282407	-0.769124	-1.18332	-1.42171	-0.573676	-0.544738	-1.28505
FLJ12549	Protein of unknown function, has weak similarity to uncharacterized C. elegans KUP-2	0.00282407	-0.554097	-0.97215	-1.75592	-0.349129	-0.741103	-1.02937
I_932883	Protein with low similarity to membrane component chromosome 11 surface marker 1 (human M11S1), which is a putative GPI-anchored protein that may be involved in transcytosis in epithelial cells	0.00282407	-0.992702	-0.355077	-0.629011	0.107381	-0.143712	-0.439374
ZFP91	Zinc finger protein 91 homolog (mouse), expressed in fetal liver	0.00282771	-0.063229	-1.35723	-1.12303	-0.457659	-0.322299	-0.604333
P125	Sec23-interacting protein p125, a proline rich protein containing a phospholipase motif, binds to the COPII vesicle coat protein Sec23p (mouse Sec23a), may play a role in protein transport between the endoplasmic reticulum and Golgi	0.00282853	-0.128837	-1.05452	-0.950276	0.0208137	0.0890502	-0.317771
DPYSL3	Dihydropyrimidinase-like 3, a member of the dihydropyrimidinase family that may mediate signals involved in axonal guidance	0.00282865	0.22478	0.187117	-0.295662	-0.712209	0.169076	0.271611
FLJ22301	Protein containing fourteen C2H2 type zinc finger domains, which bind nucleic acids, has moderate similarity to zinc finger protein 42 (human ZNF42), which regulates transcriptional events associated with myelopoiesis	0.00283158	0.11383	0.508019	0.632438	0.860927	0.359852	0.328532
DYRK3	Dual-specificity tyrosine phosphorylated and regulated kinase 3, tyrosine autophosphorylated, phosphorylates histone H2B and H3, may function in spermatogenesis	0.00283882	-0.0365279	1.57976	1.9155	1.18798	1.64543	1.72682
MGC5254	Member of the ATPase family associated with various cellular activities, has a region of moderate similarity to a region of valosin containing protein (mouse Vcp), which is a clathrin-binding ATPase involved in cell cycle control and protein degradation	0.00283882	-1.11296	-1.28931	-1.64087	-0.353716	-0.887794	-2.17023
I_1109196	Protein of unknown function	0.00284594	-0.0958574	-1.12355	-1.86304	-1.09284	-1.02871	-1.56656
SLC9A7	Solute carrier family 9 (sodium/hydrogen exchanger) isoform 7, hydrogen-translocating V-type ATPase that mediates the luminal influx of calcium or sodium ions in exchange for protons, may regulate monovalent cation homeostasis at the trans-Golgi network	0.00285035	-0.119788	-0.274998	-0.154301	-0.617821	-0.132873	-0.0600277
FLJ11273	Protein of unknown function, has high similarity to uncharacterized human MGC5576	0.00285035	-0.294026	0.230449	-0.361515	0.595992	0.736652	0.341286
MKI67	Ki-67 antigen, nuclear protein expressed only in proliferating cells, redistributed from the nucleolus to the perichromosomal layer during mitosis, may be required for proliferation; used as an indicator of growth fraction with prognostic value in cancer	0.00285744	-0.0323157	-1.69327	-1.47803	-1.20526	-1.97018	-2.87064
MTHFD1	C1-Tetrahydrofolate synthase, a trifunctional enzyme with 10-formyltetrahydrofolate synthetase, 5,10-methenyltetrahydrofolate cyclohydrolase, and 5,10-methylenetetrahydrofolate dehydrogenase activities; may be associated with risk of neural tube disease	0.00285894	0.586138	0.0883748	-0.568792	-0.965178	0.171807	-0.19431
KIAA0893	Protein containing 14 WD domains (WD-40 repeats), has a region of low similarity to a region of guanine nucleotide binding protein beta 5 (mouse Gnb5), which acts in a heterotrimeric G protein complex involved in phototransduction and potassium channels	0.00285904	-0.939176	-0.1976	-0.128283	0.692488	0.364637	-0.141409
SCYA26	Eotaxin-3, a CC class chemokine and chemoattractant for basophils, eosinophils, T cells, and monocytes, binds to CCR3 and induces eosinophil activation, may play a role in late stage eosinophil recruitment to asthmatic airways following allergen challenge	0.00286053	0.645328	0.46212	0.619169	1.40083	1.51087	1.76133
I_958187	Protein of unknown function, has high similarity to uncharacterized human OCIA	0.00286987	-0.501482	0.231657	-0.0751285	0.487281	-0.0674831	-0.236018
KIAA1194	Protein of unknown function	0.00286987	-0.459758	-1.1273	-1.29904	-0.447747	-0.447195	-0.809132
I_931694	Protein with very strong similarity to deltex 3 (mouse Dtx3), which is a transcription repressor that may be involved in neurogenesis, contains a C3HC4 type (RING) zinc finger, which may mediate protein-protein interactions	0.00286987	0.222641	0.443207	0.788119	0.937132	1.14459	0.685684
FLJ20364	Protein of unknown function	0.00287074	-1.52765	-0.933856	-1.87843	-0.747438	-1.31919	-1.84237
LOX	Lysyl oxidase, copper-dependent enzyme that oxidizes lysine residues to alpha-aminoadipic-delta-semialdehyde to initiate crosslinking of collagens and elastin, also regulates HRAS; deficiency is associated with cutis laxa and overexpression with fibrosis	0.00287074	-0.894842	-0.992688	-1.24242	-0.809705	-1.1745	-1.56956
GPR35	G protein-coupled receptor 35, a putative orphan G protein-coupled receptor	0.00288211	-0.631298	-0.904039	-0.786841	-1.89886	-0.116673	-0.73954
I_948907	Member of the DEAD or DEAH box ATP-dependent RNA helicase family, contains a helicase conserved C-terminal domain, has moderate similarity to ATP-dependent RNA helicase (S. cerevisiae SPB4), which is required for processing of 25S ribosomal RNA precursor	0.00288211	0.151293	0.555268	0.230764	0.503975	0.109094	0.225582
DARS	Aspartyl-tRNA synthetase, a class II aminoacyl tRNA synthetase that aminoacylates its cognate tRNA with aspartate for protein biosynthesis, associates with a multisynthetase complex, N-terminus may aid interaction with elongation factor 1 alpha	0.00288211	-0.882373	-0.728963	-1.85418	-0.869865	-0.94082	-1.38064
BNIP3	Protein that induces cell death, member of the Bcl2 family of cell death factors expressed in mitochondria, interacts with survival promoting proteins adenovirus E1B 19 kDa, BCL2 (BCL2), Bcl X L (BCL2L1), and CED 9	0.00288288	-1.73467	-1.42136	-2.56257	-1.65943	-1.63017	-2.5195
NPD007	Member of the rhomboid family of integral membrane proteins	0.00288581	0.797015	1.19787	1.78564	1.62522	1.07685	1.79811
BIRC2	Apoptosis inhibitor 1, ubiquitin protein ligase and apoptosis inhibitor, may inhibit apoptosis by binding to TRAF1 and TRAF2 and preventing the activation of ICE-like proteases; corresponding gene may be amplified in esophageal squamous cell carcinomas	0.00288581	-1.84979	-0.998988	-1.46745	-0.947536	-1.57801	-2.38014
KIAA0648	Protein of unknown function, has high similarity to a region of androgen-induced prostate proliferative shutoff associated protein 3 (human AS3), which inhibits cell proliferation and may be associated with a variety of cancers	0.00289496	-0.230155	-1.38473	-2.08563	-0.886271	-0.627369	-1.09954
NDRG1	N-myc downstream regulated gene 1, induced by nickel, homocysteine, 2-mercaptoethanol, and tunicamycin, involved in cellular differentiation and negative control of cell proliferation, downregulated in a variety of cancers	0.00289496	-1.81185	-2.46448	-2.7367	-2.1814	-2.72511	-2.99827
LOC51002	Protein of unknown function, has low similarity to uncharacterized C. elegans W03F8.4	0.00289648	-0.9028	0.37002	-0.708691	-0.37644	-0.988169	-1.57185
WDR1	WD repeat domain 1, contains WD40 repeats which are believed to be involved in protein-protein interactions, may bind actin, and may be involved in hearing	0.00289648	0.268461	-0.280732	-0.794	-0.973613	-0.633344	-0.74279
TOP2B	DNA topoisomerase II beta, modulates DNA topology by binding DNA and introducing transient double-stranded breaks, also cleaves four way junction DNA substrates in vitro, may have an intrinsic RNA topoisomerase activity, target of anti-cancer drugs	0.00289655	-0.14481	-0.418686	-0.846071	-0.149792	0.0561778	-0.401889
LOC51161	Protein of unknown function	0.00289662	0.00572238	-0.289269	0.0954566	0.603938	0.0154749	-0.140425
NUP133	Protein of unknown function, has weak similarity to uncharacterized C. elegans C29E4.4	0.00289876	-0.222361	-0.849739	-1.23375	-0.0126286	-0.0391819	-0.529659
AD24	Protein of unknown function, has high similarity to uncharacterized mouse AF233884	0.00290915	-0.445163	-1.05275	-0.887947	0.0263942	0.0173602	-0.534479
HSPC213	Protein of unknown function, has low similarity to uncharacterized C. elegans R01B10.5	0.00291265	-0.576917	0.0451375	-0.4982	0.331611	0.365801	-0.253295
HNRPR	Heterogeneous nuclear ribonucleoprotein R, a putative pre-mRNA processing protein that contains three RNA recognition domains and an RGG domain, interacts with survival motor neuron protein and is an autoantigen in autoimmune disease	0.00291289	-0.314872	-0.774608	-1.43703	-0.52307	-0.727789	-0.936169
LOC55829	Protein of unknown function	0.00291289	-0.172098	0.686496	0.0278589	0.329706	-0.045057	-0.446528
SDHD	Succinate dehydrogenase complex subunit D, serves as the membrane anchor for cytochrome b complex II, may be involved in oxygen sensing; mutations in the corresponding gene are associated with paraganglioma and Mohr Tranebjaerg syndrome	0.00291289	-0.205268	0.604587	0.0489464	0.665117	0.331907	0.192885
CRIPT	Cysteine-rich interactor of PDZ three, a post-synaptic protein that binds the synaptic protein PSD-95 (DLG4) and microtubules, may be involved in anchoring receptors to the cytoskeleton	0.00291289	-0.405118	0.331325	0.141028	0.435643	0.123925	0.14415
RAINB1	Protein containing a calponin homology (CH) domain, which bind actin, has a region of weak similarity to C. elegans UNC-53, which is a component of a gonad-independent sex myoblast migration guidance mechanism and is involved in axon guidance	0.00291912	-0.434264	-2.69138	-2.01382	-2.39371	-1.68091	-2.00397
SPP1	Secreted phosphoprotein-1 (osteopontin), an extracellular matrix glycoprotein and integrin ligand, plays a role in cellular adhesion and migration, regulates normal and atherosclerotic calcification processes, contributes to tumor invasion and metastasis	0.00291986	-0.2745	0.580581	0.627829	0.26423	0.644371	0.819769
CNOT2	Carbon catabolite repressor negative regulator of transcription complex subunit 2, component of the CCR4-NOT global transcriptional regulator complex, exhibits repressor activity; may link CCR4-NOT complex directly to chromatin	0.00293096	-0.224854	-1.76523	-1.30982	-0.414549	-0.659523	-1.02658
PDK2	Pyruvate dehydrogenase kinase 2, phosphorylates and putatively inhibits the activity of the pyruvate dehydrogenase and regulates pyruvate metabolism	0.00293096	0.549966	0.460897	0.91063	1.14104	0.948473	1.16108
I_1000624	Protein containing two pyridoxal-dependent group II decarboxylase conserved domains, which bind pyridoxal-phosphate groups, has weak similarity to uncharacterized C. elegans C14H10.3	0.00293096	-0.183115	-0.536833	-0.447269	0.371055	0.0468694	-0.0427862
AMSH	Associated molecule with the SH3 domain of STAM, a protein involved in cytokine signaling that associates with STAM, Smad6 (MADH6) and Smad7 (MADH7), relieves Smad6-mediated inhibition of BMP7 signaling and enhances BMP7-induced apoptosis	0.00293656	-0.335527	-0.484945	-0.633889	0.382469	0.674624	0.190414
KIAA0433	Protein with low similarity to S. pombe Asp1p, which is a cytoplasmic factor required for polarized cell growth that displays genetic interactions with profilin, actin, and the actin-associated protein S. pombe Arp3p	0.00293656	-0.684499	-0.374228	-1.41058	-0.264681	-0.130037	-0.876417
ARHE	Ras homolog gene family member E, binds GTP and is found exclusively in the GTP-bound form, but lacks intrinsic GTPase activity and is resistant to Rho-specific GTPase-activating proteins; induces actin filament disassembly and loss of cell adhesion	0.00293656	-1.52264	0.295453	-0.480985	-0.396321	0.286616	-0.143991
CDC10	Cell division cycle 10 (S. cerevisiae homolog), a member of the septin family of proteins that contains a GTP-binding motif, localized in the cell cortex and cleavage furrow and associated with actin, may play a role in cytokinesis and vesicle trafficking	0.00293661	-1.06053	-0.591625	-1.53473	-0.806717	-0.990964	-1.32187
BHLHB3	Basic helix-loop-helix domain-containing protein B3, a member of the DEC family of basic helix-loop-helix transcription factors that may play a role in tissue development and is ubiquitously expressed	0.00293665	0.228211	-0.761903	-1.22546	-0.608618	-0.909482	-1.06736
JAZ	Just another zinc finger protein, contains four C2H2 zinc finger motifs, binds double-stranded RNA and RNA/DNA hybrids, induces apoptosis when overexpressed in mouse fibroblasts	0.00293742	-0.376138	-0.4761	-0.220149	-0.898594	-0.122995	-0.20699
I_929434	Protein with strong similarity to zuotin related factor 1 (mouse Zrf2), which exhibits both sequence-specific DNA binding and Z-DNA binding, contains a DnaJ domain, which are part of chaperone (protein folding) system, and two Myb-like DNA-binding domains	0.00293742	-0.673296	-0.593586	-0.983059	0.206998	-0.574079	-0.899201
FLJ20477	Protein of unknown function, has weak similarity to uncharacterized C. elegans T09B4.1	0.00293814	0.0450904	-0.00121539	0.56633	1.13235	0.79522	0.890339
MGC861	Protein of unknown function	0.00293954	0.177723	0.280549	-0.193162	-0.340043	-0.579638	-1.05867
NY-REN-60	Ubiquitin specific protease, a putative de-ubiquitinating enzyme, recognized by autologous antibody in patients with renal-cell carcinoma	0.00294094	0.167449	-0.872755	-1.65709	-0.999022	-0.674474	-0.688215
PRMT6	Protein arginine N-methyltransferase 6, a nuclear arginine N-methyltransferase and member of the protein arginine N-methyltransferase (PRMT) family	0.0029498	-0.480308	-0.469665	-0.705414	0.631671	0.571489	0.0619728
SERPINB7	Serine (or cysteine) proteinase inhibitor clade B (ovalbumin) member 7 (Megsin), a member of the serpin family of serine protease inhibitors; expression is increased in the glomerular mesangial cells of patients with IgA nephropathy	0.00295525	-0.515001	0.0400948	-0.271596	-0.109739	0.735315	0.715036
PDCD6	Programmed cell death 6 (apoptosis-linked gene 2), a member of the penta EF-hand calcium-binding protein family, interacts with annexin XI (ANXA11) and Fas (TNFRSF6), may mediate apoptosis induced by T cell receptors, Fas, and glucocorticoids	0.00295664	-0.782248	-0.102161	-0.669664	0.118615	-0.410252	-0.632426
PRKAB1	Protein kinase AMP-activated beta 1 non-catalytic subunit, putative kinase that may be involved in signal transduction	0.00296682	0.249005	0.71043	1.76945	1.20621	0.758388	0.700064
HHGP	Protein with strong similarity to hypoxanthine guanine phosphoribosyltransferase (HPRT1), which catalyzes a step in the purine salvage pathway	0.00297429	-0.433805	-0.0239536	-0.517455	-0.904432	-0.511722	-0.922449
ARHE	Ras homolog gene family member E, binds GTP and is found exclusively in the GTP-bound form, but lacks intrinsic GTPase activity and is resistant to Rho-specific GTPase-activating proteins; induces actin filament disassembly and loss of cell adhesion	0.00297566	-1.49483	0.423014	-0.366444	-0.421374	0.256958	-0.125539
PAM	Peptidylglycine alpha-amidating monooxygenase, bifunctional enzyme with peptidylglycine alpha-hydroxylating monooxygenase and peptidyl-alpha-hydroxyglycine alpha-amidating lyase activity, converts neuroendocrine peptides to active alpha-amidated products	0.00297635	-1.18985	-0.54522	-0.70155	-0.713892	-1.47751	-2.0917
ABCB6	Mammalian mitochondrial ATP binding cassette (ABC) protein 3 (ATP binding cassette subfamily B member 6), a transporter that functions in mitochondrial iron homeostasis; mutations may be associated with lethal neonatal syndrome	0.00297637	-0.0346939	0.518326	0.816501	0.529897	0.531876	0.294878
BUP	Protein of unknown function	0.00297709	-0.239742	0.600444	0.25464	0.920163	0.614305	0.518658
SRP14	Signal recognition particle 14 kDa, heterodimer with SRP9 binds Alu-like RNAs, involved in the translocation of newly synthesized proteins across the rough endoplasmic reticulum membrane, may regulate expression and Alu transcript metabolism	0.00297709	-0.589962	0.253474	0.210407	0.479233	0.0911838	0.218742
PRPSAP2	Phosphoribosyl pyrophosphate synthetase-associated protein 2, a component of phosphoribosylpyrophosphate (PRPP) synthetase that is related to the other components of PRPP synthetase (PRPS1, PRPS2 and PRPSAP1)	0.00297709	-0.405014	-0.875127	-0.802517	0.256616	0.00546305	-0.201417
FOXD1	Forkhead box D1, member of the fork head family of transcriptional regulators, a putative transcription factor, may have a role in kidney morphogenesis	0.00297778	0.0136559	-0.160766	-1.15125	-0.35069	0.322146	-0.583433
RNASE4	Ribonuclease (RNase A family) 4, a ribonuclease with specificity for uridine residues that is abundantly expressed in liver, expression is upregulated during neutrophilic differentiation	0.00298048	-1.03088	-0.650808	-0.637626	0.0139791	-0.819786	-1.48734
PSMC1	Proteasome 26S subunit ATPase 1, an ATPase subunit of the 26S proteasome multicatalytic protease complex, may play a role in ubiquitin-dependent protein degradation, interacts with the papilloma virus oncoprotein E7	0.00298386	-0.119968	0.0867502	-0.626336	0.301786	-0.243177	-0.34759
ALEX2	Protein with low similarity to arm proteins lost in epithelial cancers on chromosome X 1 (human ALEX1), which may function in cell-cell signaling or as an epithelial tumor suppressor	0.00299126	0.10952	0.159042	0.636422	0.953628	0.699237	0.558512
ITGA5	Integrin alpha 5, acts as a receptor for fibronectin, mediates binding of the cell to the extracellular matrix, involved in cell migration and trophoblast invasion; upregulation is associated with metastatic melanomas and carcinomas	0.00299127	0.367266	-0.686903	-0.84435	-0.659339	-0.281151	-0.612414
I_1152487	Protein containing seven C2H2 type zinc finger domains, which bind nucleic acids, and a SCAN domain, which mediate homo- or hetero-oligomerization, has moderate similarity to zinc finger protein 192 (human ZNF192)	0.00299128	-0.204954	0.653538	0.727437	0.417893	0.234997	0.0305126
CTNNA1	Catenin alpha 1 (alpha E-catenin), actin binding and bundling protein that associates with E-cadherin (CDH1) and beta (CTNNB1) and gamma (JUB) catenins, may mediate cell-cell adhesion; appears to suppress colon cancer cell invasiveness	0.00299531	-0.417035	-0.499958	-1.39006	-1.37279	-0.956841	-1.50876
FLJ11159	Member of the uncharacterized RIO1-ZK632.3-MJ0444 family, has moderate similarity to uncharacterized C. elegans Y105E8B.3	0.00300798	-0.207236	0.901937	0.373941	0.596342	0.135616	0.214803
I_963896	Protein with high similarity to human CD163, which is a scavenger receptor involved in endocytosis of hemoglobin complexes that inhibits T-cell proliferation and may act in anti-inflammatory responses, contains 12 scavenger receptor cysteine rich domains	0.00300798	-0.414959	-0.15827	-0.605266	0.101137	0.115111	0.232309
FLJ14775	Protein of unknown function, has strong similarity to uncharacterized mouse D11Wsu99e	0.00300798	-0.119846	-0.865145	-0.340442	0.288057	-0.0136126	-0.418166
KRTHA4	Keratin (hair, acidic 4), a member of the type I hair keratins, may contribute to hair cortical cell differentiation	0.00300798	0.0821473	0.16273	-0.140421	-0.0808794	1.82	1.42618
TARDBP	TAR DNA binding protein, a protein that binds the pyrimidine-rich HIV-1 TAR DNA sequence and inhibits HIV-1 transcription, also binds near the CFTR exon 9 3-splice site and causes a high proportion of exon 9 skipping in cystic fibrosis patients	0.00300798	-0.343499	-0.860511	-0.857613	-0.0770632	-0.558996	-0.837709
VMP1	Protein of unknown function, has high similarity to uncharacterized mouse 4930579A11Rik	0.00300798	-1.257	-0.316871	-1.41998	-1.29614	-1.66871	-1.75194
SPHK1	Sphingosine kinase-1, phosphorylates sphingosine to form sphingosine 1-phosphate, which is a lipid second messenger mediating signaling pathways involved in diverse processes including cell adhesion, apoptosis, and immune response	0.00300798	0.538008	1.11688	0.690053	-0.293195	-0.42499	-0.173453
FLJ12528	Protein containing a tRNA synthetase class II core domain (G, H, P, S and T), a TGS (ThrRS, GTPase, and SpoT) domain, and an anticodon binding domain, has moderate similarity to threonyl-tRNA synthetase (human TARS)	0.00300798	0.224299	-0.654982	-0.35684	0.708933	0.363335	0.609248
GHITM	Protein of unknown function, has high similarity to uncharacterized C. elegans K11H12.8	0.00300798	-0.556555	0.276074	-0.0282326	0.519184	0.271867	-0.21233
HSU54999	LGN protein, contains 10 Leu-Gly-Asn amino acid repeats, specifically interacts with the G(i) alpha 2 subunit (GNAI2)	0.00300798	-0.644769	-1.51813	-1.66769	-1.03816	-1.30802	-1.83629
CYB5	Cytochrome b-5, heme-containing protein, involved in electron transport, has liver and reticulocyte isoforms, deficiency is associated with methemoglobinemia	0.00300798	-0.603329	0.236648	-0.499256	-0.369311	-0.67075	-1.23872
CLONE24945	Protein with moderate similarity to vitamin D-3 upregulated protein-1 (human TXNIP), which binds to and inhibits the activity of thioredoxin, and may thereby contribute to cellular redox mechanisms associated with myeloid and macrophage differentiation	0.00300798	-0.136188	1.0783	0.665749	0.552391	-0.376263	0.0461414
CPR8	Cell cycle progression 8 protein, expression in S. cerevisiae overcomes a mating pheromone-induced G1 phase START arrest, suggesting a possible function as a cell cycle regulator that stimulates cell cycle progression, may regulate cell proliferation	0.00300925	-0.405744	0.070219	0.372631	1.51338	0.560945	0.150841
IF2	Translation initiation factor, member of the Tu elongation factor family, has moderate similarity to yeast YAL035W translation initiation factor 2 (eIF2)	0.00300925	0.25164	-0.420462	-0.933153	0.000319992	-0.0827266	-0.530666
KIAA0603	KIAA0603 gene product, contains a TBC domain similar to that found in the deubiquitinating enzyme USP6 oncogene	0.00300925	-0.0871712	-1.8524	-1.73922	-0.683018	-0.646896	-1.01344
PDK4	Pyruvate dehydrogenase kinase 4, phosphorylates and inactivates the pyruvate dehydrogenase complex and regulates glucose oxidation, upregulation is associated with insulin-resistant diabetes and non-insulin-dependent diabetes mellitus (NIDDM)	0.00300925	-0.0814451	0.150114	-0.0439524	0.852926	0.142121	1.30834
MGC5306	Protein of unknown function	0.00300925	-1.41369	0.0650839	-0.465714	-0.0444046	-0.53807	-1.11645
FHL2	Four and a half LIM domains 2, member of the four and a half LIM protein family, may be involved in maintenance of terminally differentiated cardiac muscle, may be an adaptor protein for presenilin 2 (PSEN2), down-regulated in rhabdomyosarcoma cell lines	0.00300925	-0.208215	-0.462372	-0.878737	-0.577857	0.829219	0.343681
HNRPL	Heterogeneous nuclear ribonucleoprotein L, binds human VEGF mRNA and may regulate its stability during hypoxia, may also regulate AP-endonuclease 1 (human APEX) transcription and translation initiation efficiency of hepatitis C virus RNA	0.00300925	0.774765	-0.145008	-0.767832	-0.690937	-0.0507205	-0.228097
JM4	Protein with high similarity to ADP ribosylation-like factor 6 interacting protein 5 (mouse Arl6ip5), which is a putative integral membrane protein that binds ADP ribosylation-like factor 6	0.00300925	0.629032	0.244597	0.684236	0.474485	1.05692	1.14648
MALT1	Mucosa associated lymphoid tissue lymphoma translocation gene 1, activates NF-kappaB mediated signaling either in a complex with BCL10 or as a fusion product with BIRC3; gene translocations identified in mucosa-associated lymphoid tissue lymphomas	0.00300925	-0.353809	-0.964777	-1.4651	-0.360605	-0.567633	-0.83689
I_944902	Protein containing a protein kinase domain, has low similarity to dual-specificity tyrosine-phosphorylation regulated kinase (mouse Dyrk1a), which may be associated with abnormal neurogenesis	0.00300925	-0.535399	0.0745319	-0.101327	-0.0313752	-0.539379	-0.825452
EXO1	Exonuclease 1, Rad2 nuclease family member, 5-3 DNA exonuclease and flap endonuclease with RNase H activity, functions in DNA recombination, repair and possibly replication, deficiency may contribute to acute leukemia and solid tumor progression	0.00301518	-0.36359	-0.000579404	-0.149625	0.00785389	-0.588689	-0.954674
COX7A2	Cytochrome c oxidase subunit VIIa polypeptide 2 (liver isoform), a putative subunit of cytochrome c oxidase, which couples reduction of oxygen with proton translocation during oxidative phosphorylation	0.00301518	-0.938169	0.301172	0.0983713	0.432395	0.0728147	0.418346
C5orf7	Protein containing a Jumonji (jmjC) domain, has a region of high similarity to testis specific protein A (rat Tsga), which is a male germ cell-specific zinc-finger protein involved in the meiotic and the postmeiotic stages of male germ cell development	0.00302633	-0.366431	-1.29447	-0.725437	0.0860409	-0.096302	-0.445912
CKLF1	Chemokine-like factor 1, a secreted chemoattractant for leukocytes, neutrophils, monocytes and lymphocytes, stimulates inflammatory response and muscle stem cell proliferation; expression is inhibited by IL10	0.00302633	-0.505986	0.491949	-0.778715	-0.181359	-0.667898	-0.630035
LGALS3	Galectin 3, a beta galactoside- and IgE-binding lectin involved in cell-cell adhesion, also functions as an mRNA splicing factor and apoptosis inhibitor; expression correlates with tumor grade and metastatic capability in brain and colon cancers	0.00302633	-0.227958	0.360849	0.274443	0.135431	0.699309	0.877719
DKFZP564D166	Protein containing thirteen ankyrin (Ank) repeats and three TPR (tetratrico peptide repeat) domains, which may mediate protein-protein interactions, has a region of low similarity to a region of ankyrin (rat Ank3)	0.00302633	-0.152759	-1.56642	-0.629076	-1.66928	-0.576848	-0.864762
DUSP1	Dual specificity phosphatase 1, a stress factor-induced, non-membrane spanning protein phosphatase that inactivates members of the mitogen activated protein kinase family, involved in chemotaxis and possibly heat shock and oxidative stress responses	0.00303355	1.34876	1.88193	0.404335	1.69476	1.4712	0.777446
DLD	Dihydrolipoamide dehydrogenase, E3 component of pyruvate dehydrogenase complex, also component of alpha-ketoglutarate dehydrogenase and branched-chain alpha-ketoacid dehydrogenase complexes and the glycine cleavage system	0.00304076	-0.364663	-0.0754622	-0.477818	0.378442	-0.0144014	-0.205024
LPXN	Leupaxin, contains LD and LIM domains, binds the focal adhesion protein tyrosine kinase PYK2 (PTK2B), may assemble and regulate signaling complexes in leukocytes, may be involved in integrin signaling	0.00305913	-0.11723	-0.0421672	-0.904947	-0.748125	-0.486827	-0.769479
LOC63920	Protein of unknown function, has low similarity to uncharacterized human LOC58486	0.00306041	-0.904985	0.109006	-0.571647	0.380251	-0.298634	-0.410626
FAP	Fibroblast activation protein, a bifunctional serine protease with dipeptidyl peptidase and collagenase activity, may be involved in growth control of fibroblasts during development, wound repair, and epithelial carcinogenesis	0.00307087	-1.41412	0.10516	-0.375617	-0.501767	-0.640772	-1.11318
PKMYT1	Membrane-associated tyrosine- and threonine-specific CDC2-inhibitory kinase, controls the cell cycle by phosphorylating and inactivating cyclin-bound CDC2, may play a role in shuttling CDC2-cyclin B1 (CCNB1) complexes between the nucleus and cytoplasm	0.0030741	0.232595	0.785761	0.375144	0.0740974	-0.165715	-1.53737
PEG10	Protein with high similarity to uncharacterized mouse Peg10, member of the retrotransposon gag protein family, contains a zinc knuckle domain, which can bind RNA or DNA in eukaryotes	0.00307798	-0.176511	0.0186292	-0.432391	0.440556	-0.188724	-0.54107
TP53TG1	TP53 target gene 1, protein that is induced by TP53, may have roles in TP53 signaling pathways and the stress response	0.0030817	0.106368	0.660529	0.898344	1.06217	1.53048	1.91641
I_1109293	Protein with low similarity to S. cerevisiae Ecm29p, which is involved in cell wall organization and biogenesis	0.0030817	0.256578	-0.752225	-1.57312	-0.809008	-0.839936	-1.05264
MGC14156	Protein of unknown function	0.0030817	-0.354819	1.00795	0.289763	0.621419	0.432217	-0.148797
RNP24	Coated vesicle membrane protein, may have a role in vesicular trafficking, exhibits anterograde movement that is microtubule dependent cycling between the intermediate compartment and cis-Golgi network	0.0030817	-0.0341306	0.423183	0.451903	0.118792	-0.857782	-0.05732
SALL1	Sal-like 1, a putative transcription factor with zinc finger domains; mutations in the corresponding gene cause Townes-Brocks syndrome, a condition characterized by anal, renal, limb, and ear anomalies	0.0030835	-1.37259	-0.955406	-1.06325	0.00582616	-0.49138	-0.843964
KIAA1094	Protein with low similarity to dolichol kinase (S. cerevisiae Sec59p), which is required for core glycosylation in glycoprotein biosynthesis	0.0030835	0.435703	0.0150828	0.943771	0.966119	0.758969	0.60387
BTG2	BTG family, member 2, a transcriptional regulator induced by p53 (TP53) -dependent DNA damage, negatively regulates cell proliferation, may have a role in cell cycle control	0.0030835	1.00263	2.09572	2.15197	1.48084	2.43994	1.95069
I_929363	Protein of unknown function, has strong similarity to uncharacterized rat Lyric	0.00308409	-0.195761	-0.370219	-1.2456	-0.770803	-0.394166	-0.490291
I_944091	Protein with high similarity to ribose 5-phosphate isomerase A (mouse Rpia), which converts ribose 5-phosphate to ribulose 5-phosphate and acts in the pentose phosphate cycle	0.00308664	-0.200352	-0.0979551	-0.576097	-0.534901	-0.358832	-0.697892
P5	Protein disulfide isomerase-related protein, member of the protein disulfide isomerase thioredoxin-containing family of endoplasmic reticulum proteins	0.00309049	-0.375414	-0.093901	0.0452661	0.271033	-0.606329	-1.16403
IF2	Translation initiation factor, member of the Tu elongation factor family, has moderate similarity to yeast YAL035W translation initiation factor 2 (eIF2)	0.00310085	0.236347	-0.323527	-0.963233	-0.000644178	-0.0894357	-0.470453
I_966001	Protein with high similarity to kruppel-like zinc-finger protein (mouse Mok2), which is associated with nuclear ribonucleoprotein components and binds both DNA and RNA, contains eight C2H2 type zinc finger domains, which bind nucleic acids	0.00310656	-0.314631	-0.0890981	-0.099244	0.55871	-0.23058	-0.611886
UBE1	Ubiquitin-activating enzyme E1, activates ubiquitin to mark specific cellular proteins for proteasomal degradation, expression levels change during the cell cycle, likely plays a role in DNA repair	0.00310656	0.785492	0.193119	0.52417	0.454979	0.958746	0.987139
I_930129	Protein containing an olfactomedin-like domain, has a region of moderate similarity to a region of latrophilin (rat Rn.10776), which is a secretin G protein-coupled receptor that acts as a synaptic Ca2+-independent alpha-latrotoxin receptor	0.00311169	0.365819	0.215273	-0.216667	-0.875741	-0.396921	-0.304481
MIC2L1	Protein of unknown function	0.00311291	0.216387	-0.0316778	0.105112	-0.459327	-0.809647	-1.02243
FLJ10997	Protein containing three C2H2 type zinc finger domains, which bind nucleic acids	0.00311349	-1.06854	-1.17081	-0.472567	0.191355	-0.271416	0.00303479
TRIP11	Thyroid hormone receptor interactor 11, enhancer of ligand-dependent transcriptional activation by THR1, links microtubules to cis-Golgi membranes, may play a role in Golgi biogenesis; mutations are associated with myelogenous leukemia	0.00311384	-0.273778	-0.910558	-0.610684	0.359674	0.233887	-0.250869
MGC14961	Protein of unknown function, has low similarity to a region of C. elegans UNC-53, which is a component of a gonad-independent guidance mechanism of sex myoblast migration and is involved in axon outgrowth and guidance	0.00311384	-0.232809	-1.58327	-1.20962	-0.858319	-0.823838	-1.20051
FLJ12761	Protein of unknown function, has weak similarity to a region of mucin 2 (human MUC2), which is an intestinal glycoprotein secreted by goblet cells that is induced by Pseudomonas aeruginosa leading to airway mucus obstruction	0.00311384	0.21532	-1.32672	-0.610895	0.0104824	-0.100031	-0.417514
I_1109208	Protein with high similarity to zinc finger protein 60 (mouse Zfp60), which is transiently expressed during muscle cell differentiation, contains a kruppel-associated box (KRAB) domain and 17 C2H2 type zinc finger domains, which bind nucleic acids	0.00311384	-0.452375	0.252525	0.320707	0.500204	-0.214747	-0.0888452
KIAA0710	Member of the ubiquitin carboxyl-terminal hydrolase family 2, which are cysteine proteases involved in deubiquination, has weak similarity to S. cerevisiae Pan2p, which is a component of poly(A) ribonuclease involved in poly(A) tail length control	0.00311571	-0.648155	-0.27803	-0.815011	0.507947	-0.389492	-0.420248
AIM2	Absent in melanoma 2, member of the interferon-inducible 200 family, inhibits cell proliferation and plays a role in cell death, heterodimerizes with p202 in vitro, may inhibit tumorigenesis, induced by interferon gamma	0.00311879	-0.38246	-0.152315	0.113445	0.359512	-0.330313	-0.27396
P29	Protein of unknown function, has high similarity to uncharacterized C. elegans K04G7.11	0.00311879	0.0259313	0.756365	0.701389	0.828988	0.334567	0.532257
I_963374	Protein containing three epidermal growth factor (EGF)-like domains, has a region of weak similarity to a region of neurocan (rat Rn.10177), which is a chondroitin sulfate proteoglycan that may play a role in axon guidance	0.00312258	0.172084	-0.633603	-1.5371	-0.674244	-0.801483	-1.27179
FLJ22029	Protein of unknown function	0.00312895	0.0561632	-0.662194	-1.64784	-1.19317	-0.976521	-1.43624
PTPRE	Receptor-type protein tyrosine phosphatase epsilon, exists in cytoplasmic and transmembrane forms; induction by IL1 and TNFA in astrocytoma cells suggests a role in the inflammatory response of the brain	0.00313209	0.163409	-0.292271	-0.316052	-0.105552	0.55212	0.454326
SID6-306	Protein with high similarity to inorganic pyrophosphatase (human PP), which catalyzes the hydrolysis of pyrophosphate to inorganic phosphate, member of the inorganic pyrophosphatase family	0.00314037	-0.695083	-0.0114012	-0.651939	-1.11372	-1.04299	-1.16077
FLJ20432	Protein of unknown function, has low similarity to uncharacterized C. elegans F25H8.1	0.00314286	-0.498565	1.01726	0.570164	0.526662	0.35958	0.069502
TRIM22	Tripartite motif-containing 22, a transcription factor of the Ring finger family, involved in antiviral response, represses expression of the human immunodeficiency virus type 1 long terminal repeat, induced by interferons	0.0031492	-0.362997	0.823144	1.39734	2.0644	1.46019	1.32045
HSPC111	Protein of unknown function, has low similarity to uncharacterized C. elegans ZK265.6	0.00315148	0.555055	1.28928	0.270836	-0.0687823	0.191481	0.103304
PCDHB11	Protocadherin beta 11, a member of a family of neural cadherin-like cell adhesion proteins, may have a role in forming neuronal connections during brain development	0.00315148	0.0358021	0.213349	0.427097	0.84005	0.400165	0.408397
MGC10911	Protein of unknown function	0.00315148	-0.160648	0.947386	0.428498	0.121456	-0.0446206	-0.1679
OAZ2	Ornithine decarboxylase antizyme 2, binds and destabilizes ornithine decarboxylase (ODC1) and inhibits polyamine transport, translation is regulated by polyamine-regulated ribosomal frameshifting	0.00315256	-0.203111	0.0684629	0.0945944	0.340377	-0.536488	-0.457814
EIF3S3	Eukaryotic translation initiation factor 3 subunit 3, the 40 kD subunit of eIF3; the corresponding gene is amplified and overexpressed in breast and prostate cancer	0.00315256	-0.199513	0.117833	-0.532	-0.898356	-0.553428	-0.798161
STCH	Stress 70 protein chaperone microsome-associated, a calcium-inducible stress 70 protein chaperone ATPase and putative ATP-binding protein that may play a role in the stress response	0.00316208	-0.512864	0.345697	0.214833	0.564242	-0.25043	-0.360636
I_1100453	Protein containing two PHD-fingers, which may be involved in chromatin-mediated transcriptional regulation, has moderate similarity to PHD finger protein 1 (human PHF1), which binds Enhancer of Zeste (Drosophila) homolog 2 (human EZH2)	0.00317157	0.441196	-0.0199798	-0.316468	-0.401435	-0.413785	-0.50333
[truncated: 1,606 more rows]

## Sheet: Filtered U87_dataset 
Filtered U87_dataset: the genes were selected according to a log2 (expression ratio) value above 1.5 at least in one of the six time-series data points. The data were ordered on the base of the "PVal FDR Adjusted" column.
[truncated: 715 more rows]
