# Supplementary material for: Gene expression time-series analysis of Camptothecin effects in U87-MG and DBTRG-05 glioblastoma cell lines
Source: Mol Cancer. 2008 Aug 11;7:66. doi: 10.1186/1476-4598-7-66 (PMC2556695; doi:10.1186/1476-4598-7-66)
Supplement: Additional file 2 — DBTRG_datasets of differentially expressed genes. File contain the complete list of differentially expressed genes identified by MAANOVA. [file 1476-4598-7-66-S2.xls]

## Sheet: DBTRG_dataset
DBTRG_dataset: list of significantly (p<0,05) up- and down-regulated genes. The data were ordered on the base of the "PVal FDR Adjusted" column.
			media [log2(RATIO_EXPn):-log2(RATIO_SWAPPEDn)]
GeneName	Description	PVal FDR Adjusted	media 2h	media 6h	media 16h	media 24h	media 48h	media 72h
CCNA2	Cyclin A2, a member of the cyclin family of CDK regulatory subunits that binds CDK2 and CDC2 to promote cell cycle G1/S and G2/M phase transition; misregulation promotes aneuploidy and cancer	0.0167273	-0.790929	-1.0566	-1.74794	-1.33084	-1.22241	-2.06065
CNK	Cytokine inducible kinase, a serine/threonine kinase of the polo family, may be involved in cell cycle regulation and mitosis, downregulated in squamous cell carcinoma and other tumor tissues	0.0167273	2.04518	4.2026	2.00274	1.67743	0.962962	1.76172
DDIT3	DNA damage inducible transcript 3, transcriptional regulator induced by cellular stress, involved in unfolded protein response, apoptosis, and control of cell proliferation following cellular stress; fusion gene associated with myxoid liposarcoma	0.0167273	-0.523189	3.30916	1.82006	2.02735	1.56939	2.74962
ESM1	Endothelial cell-specific molecule 1, a cysteine-rich secreted protein, may participate in vascular endothelial function and play a role in local inflammation by modulating endothelial cell-leukocyte interactions	0.0167273	3.08929	3.23969	2.12814	1.5461	0.446539	0.592597
ESM1	Endothelial cell-specific molecule 1, a cysteine-rich secreted protein, may participate in vascular endothelial function and play a role in local inflammation by modulating endothelial cell-leukocyte interactions	0.0167273	3.1944	3.54655	2.09492	1.58882	0.469344	0.632774
ESM1	Endothelial cell-specific molecule 1, a cysteine-rich secreted protein, may participate in vascular endothelial function and play a role in local inflammation by modulating endothelial cell-leukocyte interactions	0.0167273	3.18311	3.45223	2.17245	1.59543	0.503592	0.703776
ESM1	Endothelial cell-specific molecule 1, a cysteine-rich secreted protein, may participate in vascular endothelial function and play a role in local inflammation by modulating endothelial cell-leukocyte interactions	0.0167273	3.07721	3.3012	2.16823	1.63716	0.401648	0.452605
ESM1	Endothelial cell-specific molecule 1, a cysteine-rich secreted protein, may participate in vascular endothelial function and play a role in local inflammation by modulating endothelial cell-leukocyte interactions	0.0167273	3.11403	3.32493	2.1159	1.62683	0.395542	0.665481
ESM1	Endothelial cell-specific molecule 1, a cysteine-rich secreted protein, may participate in vascular endothelial function and play a role in local inflammation by modulating endothelial cell-leukocyte interactions	0.0167273	3.24115	3.48282	2.1894	1.47785	0.448835	0.507093
ESM1	Endothelial cell-specific molecule 1, a cysteine-rich secreted protein, may participate in vascular endothelial function and play a role in local inflammation by modulating endothelial cell-leukocyte interactions	0.0167273	3.18844	3.36378	2.04021	1.57432	0.318595	0.736708
FDXR	Ferredoxin reductase, mitochondrial flavoprotein that mediates electron transport from NADPH to cytochrome P450scc	0.0167273	0.451383	1.53338	2.38791	2.65873	2.30928	2.57638
FLJ12484	Protein with high similarity to interferon-stimulated gene (20 kD) (human ISG20), which is an exonuclease with a bias for RNA over single-stranded DNA that may function in the IFN-mediated antiviral response, member of the exonuclease family	0.0167273	0.402113	2.30439	1.42988	1.15267	1.00754	0.781007
FLJ20420	Protein of unknown function, has moderate similarity to uncharacterized human MGC13016	0.0167273	0.130801	-0.441732	-1.3055	-1.26295	-1.38908	-0.774982
H1F0	H1(0)-type member of the H1 histone family involved in compaction of DNA into nucleosomes and into high-order chromatin structures	0.0167273	-1.10373	-0.201197	0.798005	0.883172	0.664416	0.832836
H2AFZ	H2A histone family Z, a replication-independent variant member of the histone H2A family that may be involved in DNA packaging in the nucleus	0.0167273	-0.102226	-0.0125354	-0.776432	-1.20176	-1.62233	-2.46456
KIAA0101	Protein of unknown function	0.0167273	0.61273	0.308926	-0.779497	-1.20182	-2.05871	-3.1701
LDHA	Lactate dehydrogenase muscle subunit, catalyzes the reversible NAD-dependent interconversion of pyruvate to L-lactate in glycolysis; mutations in the corresponding gene cause LDH-A deficiency	0.0167273	-0.349679	-0.408257	-1.20454	-1.50976	-1.82246	-2.68026
SAT	Spermidine/spermine N1-acetyltransferase, catalyzes the rate limiting step of polyamine catabolism, promotes polyamine homeostasis, involved in oxidative stress and heat shock responses, modulates tumorigenicity and sensitivity to some anticancer drugs	0.0167273	1.3171	2.99013	2.74951	2.5507	2.25124	2.82131
STMN1	Stathmin 1 (oncoprotein 18), a cytosolic phosphoprotein that is overexpressed in acute leukemia cells and associated with microtubule catastrophe (disassembly)	0.0167273	-0.625836	-0.445248	-0.644693	-1.16759	-1.91837	-3.35305
TGFBI	Transforming growth factor beta induced, extracellular adhesion protein induced by transforming growth factor beta (TGFB1) that may play roles in osteogenesis and lung structure/function; alteration of corresponding gene causes several corneal dystrophies	0.0167273	1.1547	0.799127	-0.0121503	-0.430236	-0.5285	-0.79037
TP53INP1	Tumor protein p53 inducible nuclear protein 1, involved in DNA damage response and induction of apoptosis via p53 (TP53)	0.0167273	0.0556725	0.670874	1.47468	2.02948	1.81979	0.8789
TRIM26	Zinc finger protein 173, contains C3HC4 and CHC3H2 zinc finger motifs, a polyglutamic acid domain and a coiled coil domain	0.0167273	-0.141797	0.664215	0.836456	1.21691	0.79112	1.36286
DDB2	Damage-specific DNA-binding protein 2, small subunit of a complex that recognizes and binds damaged DNA and stimulates repair, activates transcription factor E2FI, interacts with TP53 and CUL4A; mutations are associated with xeroderma pigmentosum group E	0.01725	-0.17058	1.71652	1.64631	1.74931	1.29963	1.57098
DKFZp762E1312	Protein of unknown function	0.01725	-1.14831	-0.314199	-1.29403	-1.65063	-2.08131	-1.97025
EGR1	Early growth response 1, an early response protein that is a zinc finger transcription factor, expression is induced by a wide variety of proliferative and differentiative stimuli, may play a role in atherosclerosis and response to ionizing radiation	0.01725	0.768946	5.40082	1.95577	1.64168	1.42908	2.26363
EGR2	Early growth response 2, an immediate early zinc-finger transcription factor involved in brain development; mutation of the corresponding gene is associated with congenital hypomyelinating neuropathy and type 1 Charcot-Marie-Tooth disease	0.01725	1.02727	3.70442	0.702713	0.311144	0.259669	0.630016
ESM1	Endothelial cell-specific molecule 1, a cysteine-rich secreted protein, may participate in vascular endothelial function and play a role in local inflammation by modulating endothelial cell-leukocyte interactions	0.01725	2.96276	3.4778	1.89389	1.65892	0.357062	0.537712
HSPC132	Protein of unknown function, has high similarity to uncharacterized S. pombe Spbc119.18p	0.01725	0.717721	2.15695	1.70045	1.78685	1.37483	1.69675
HSPC150	Protein with high similarity to S. cerevisiae Ubc13p, which is a ubiquitin-conjugating (E2) enzyme involved in the S. cerevisiae Rad6 dependent post-replicative repair pathway, member of the ubiquitin-conjugating enzyme (E2) family	0.01725	-0.0233281	-0.11642	-0.69679	-1.06653	-1.81076	-2.62098
KLF5	Kruppel-like factor 5 (intestinal), a zinc finger transcription factor, expression in aortic smooth muscle cells increases in primary lesions and may indicate risk for restenosis	0.01725	-0.170483	3.06546	1.4959	1.64407	0.78367	1.69902
LOC85028	Protein of unknown function	0.01725	0.438161	2.83591	2.1401	1.96792	1.28089	1.79397
MGC16386	Protein of unknown function	0.01725	0.418667	0.812249	-0.377193	-0.780709	-1.32154	-3.37496
PRC1	Protein regulator of cytokinesis 1, associates with the mitotic spindle and is required for cytokinesis but not nuclear division, may function in spindle elongation, a substrate for phosphorylation by many cyclin dependent kinases	0.01725	-0.327108	-0.901918	-1.62247	-2.03533	-2.3262	-3.63687
TIGA1	Protein of unknown function	0.01725	0.161605	2.22702	2.11186	2.04485	1.41652	1.87198
TM4SF3	Transmembrane 4 superfamily member 3 (tumor-associated antigen CO-029), a member of a family of cell surface antigens that includes ME491 (CD63) and CD37, acts as a tumor antigen, upregulated in hepatocellular carcinoma	0.01725	0.502938	0.49327	1.11957	1.08325	2.02167	3.30795
TM7SF2	Transmembrane 7 superfamily member 2, a member of the lamin B receptor-sterol reductase family of proteins, contains seven putative C-terminal transmembrane domains, localizes exclusively to the endoplasmic reticulum	0.01725	-0.13636	-0.126703	0.685576	0.633562	0.787165	0.217093
ESM1	Endothelial cell-specific molecule 1, a cysteine-rich secreted protein, may participate in vascular endothelial function and play a role in local inflammation by modulating endothelial cell-leukocyte interactions	0.0195526	3.13134	3.32551	2.12622	1.66921	0.431429	0.513473
RRM2	Ribonucleotide reductase subunit M2, associates with RRM1 to yield an enzyme that reduces ribonucleotides to deoxyribonucleotides, a rate limiting enzyme for DNA synthesis; overexpression is associated with hydroxyurea resistance	0.0195526	0.283735	-0.0162466	-1.0397	-1.24475	-1.82415	-2.25522
CSX	Cardiac specific homeobox, transcription factor of the homeodomain-containing family, involved in heart development and possibly in apoptosis; mutations in the corresponding gene are associated with congenital heart disease, septal and conduction defects	0.0198	0.00470151	0.199835	0.9506	1.22746	1.20664	0.181775
PLOD2	Procollagen-lysine (2-oxoglutarate 5-dioxygenase (lysine hydroxylase) 2), stimulates collagen crosslinking through the formation of hydroxylysine	0.0198	0.278587	0.0313825	-0.468909	-0.80328	-0.824966	-1.12791
MD-2	MD-2 protein, part of a lipopolysaccharide receptor complex, contributes to lipopolysaccharide and Toll-like receptor 4 (Tlr4) signaling, may play a role in the cellular defense response	0.0213902	0.0437696	0.00715281	0.577095	0.721693	0.990787	1.52207
MCM2	Mini chromosome maintenance deficient 2, binds chromatin and appears to regulate the onset of DNA replication, inhibits the helicase activity of the MCM 4,6,7 complex; corresponding gene may serve as a marker of cellular proliferation for prostate cancer	0.0221905	-0.0270622	-0.0687083	-0.476367	-0.81092	-1.3562	-1.99385
UBE2C	Ubiquitin-conjugating enzyme E2C, protein that binds anaphase-promoting complex subunit 2 (APC2), which is part of a complex that has cyclin-selective ubiquitin ligase activity, degrades cyclin A and B, and controls cell cycle regulation	0.0225349	0.188589	-0.110875	-1.39629	-1.62968	-1.9947	-3.03507
I_1100249	Protein of unknown function	0.0226136	-0.203672	0.58391	0.767778	0.60927	0.21038	-0.00207179
TFRC	Transferrin receptor, binds and internalizes the iron carrier transferrin, involved in iron homeostasis, important for neurologic development and likely erythropoiesis, expression is deregulated in anemia, hemochromatosis, and Friedreichs ataxia	0.0239333	1.12117	0.545531	-0.629236	-0.671549	-0.745112	-0.980093
AREG	Amphiregulin (schwannoma-derived growth factor), an epidermal growth factor receptor ligand, induces proliferation of epithelial cells and psoriatic lesions; upregulated in mammary cancers, cervical carcinomas and cells exposed to Helicobacter pylori	0.0239796	1.07707	2.5307	2.29425	2.27851	2.23215	3.33848
ID1	Inhibitor of DNA binding 1, transcriptional corepressor that inhibits helix-loop-helix transcription factors via a dominant-negative mechanism resulting in increased cell growth, inhibition of cellular differentiation, and oncogenic cell characteristics	0.0239796	0.692401	-0.852247	-1.58226	-1.24548	-1.07147	-1.20515
MCM7	Minichromosome maintenance deficient 7, forms a DNA dependent ATP dependent DNA helicase with MCM4 and MCM6, dissociates from replicated chromatin, likely to be involved in DNA replication	0.0239796	0.0228848	0.0326174	-0.541958	-0.56371	-1.19441	-1.68956
TIEG	TGFB inducible early growth response, a transcription factor with zinc-finger and SH3 domains; induces apoptosis in pancreatic cells	0.0239796	0.933703	2.9246	0.804307	0.459765	0.49446	1.3301
RGS2	Regulator of G protein signaling 2, acts as a GTPase-activating protein (GAP) to attenuate G protein signaling activity, active towards Gq-G11 alpha subunits, inhibits stimulation of R-type calcium channels by m1 muscarinic receptors (CHRM1)	0.02528	0.673169	2.05942	1.20686	0.962023	0.904109	1.73433
CDC45L	Cell division cycle 45 like, associates with ORC2L, MCM7, and POLA2, predicted to be involved in the initiation of DNA replication; corresponding gene is located in a chromosomal region frequently deleted in DiGeorge syndrome	0.0256274	0.809223	0.127546	-0.820453	-0.970025	-1.30999	-2.04634
KNSL6	Mitotic centromere-associated kinesin (kinesin-like 6), a member of the kinesin family of microtubule-associated motor proteins involved in mitosis; interacts with kinetochore protein CENPH	0.0259231	-0.318457	-0.0541558	-0.344926	-0.452611	-1.28024	-1.69132
CDKN1A	Cyclin-dependent kinase inhibitor 1A (p21, CIP1, WAF1), induced by the p53 (TP53) tumor suppressor, involved in the DNA damage response and repair, cell cycle control, and apoptosis; implicated in several types of cancer and metastasis of colon carcinoma	0.0261509	0.999776	2.69982	2.06498	2.3047	2.34572	2.86562
CPSF4	Cleavage and polyadenylation specific factor 4 30kD subunit, plays a role in pre-mRNA 3-end cleavage and polyadenylation; interacts with the influenza virus NS1 protein which results in the inhibition of the 3-end formation of cellular pre-mRNAs	0.0267031	-0.309795	0.332855	0.549797	1.11965	0.630839	0.675396
EDIL3	EGF-like repeats and discoidin I-like domains 3, may be a ligand for the alpha5beta3 integrin receptor, may promote endothelial cell attachment and migration, may be involved in vascular morphogenesis or remodeling	0.0267031	1.24522	0.815331	0.0302267	-0.624902	-0.704597	-1.87651
ESM1	Endothelial cell-specific molecule 1, a cysteine-rich secreted protein, may participate in vascular endothelial function and play a role in local inflammation by modulating endothelial cell-leukocyte interactions	0.0267031	3.11898	3.21457	2.09485	1.63195	0.562008	0.422377
GADD45A	DNA damage inducible transcript 1, a DNA damage-inducible protein that is a downstream target of p53 (TP53) and is involved in DNA repair, cell cycle arrest, and inhibition of cell growth; interacts with PCNA, CDC2 and p21 (CDKN1A)	0.0267031	0.950064	3.77413	2.62575	2.49739	2.19834	3.18951
HMGIY	High mobility group isoforms I and Y, nonhistone architectural chromosomal protein, binds to the minor groove of AT rich DNA, regulates expression of multiple genes, controls adipocyte homeostasis, the corresponding gene is mutated in several cancers	0.0267031	0.081021	-0.0194901	-0.446013	-0.485059	-1.52004	-2.16118
JAG1	Jagged 1, a ligand for the Notch receptor that may control cell fate determination, proliferation, and differentiation during development and hematopoiesis; alterations of corresponding gene cause Alagille syndrome and familial Tetralogy of Fallot	0.0267031	1.4489	2.25376	0.748795	0.260503	0.180226	0.426598
KPNA2	Karyopherin alpha 2 (importin alpha 1), subunit of the NLS (nuclear localization signal) receptor, binds to the NLS and plays a role in nuclear docking and import of proteins into the nucleus, may facilitate entrance of Epstein-Barr virus into the nucleus	0.0267031	-0.372148	-0.856642	-1.4186	-1.65419	-1.67412	-2.48717
MMP10	Matrix metalloproteinase 10 (stromelysin 2), catalyzes the activation of other matrix metalloproteases, involved in degradation of the extracellular matrix, may play a role in tumor cell invasion; mRNA is overexpressed in diabetic retinopathy corneas	0.0267031	0.877495	1.98479	1.4451	1.02921	0.41395	0.0671812
SPOCK	Testican, a proteoglycan that contains an osteonectin (SPARC)-like domain, a Kazal-like motif, and a CWCV domain, expressed in seminal plasma; may have a role in cell proliferation and cell adhesion	0.0267031	0.936203	0.385331	-0.115064	-0.425448	-0.801092	-2.28087
TXNIP	Vitamin D-3 upregulated protein-1, binds to and inhibits the activity of thioredoxin, and may thereby contribute to cellular redox mechanisms associated with myeloid and macrophage differentiation	0.0267031	0.493913	2.00236	1.02404	0.884884	1.30791	2.56757
UBE2C	Ubiquitin-conjugating enzyme E2C, protein that binds anaphase-promoting complex subunit 2 (APC2), which is part of a complex that has cyclin-selective ubiquitin ligase activity, degrades cyclin A and B, and controls cell cycle regulation	0.0267031	0.147748	-0.352133	-1.38694	-1.57174	-2.04198	-3.04507
GEM	Gene expressed in mitogen-stimulated T cells, binds GTP, calmodulin, microtubules, and the kinesin-like protein KIF9, may be involved in cell shape control, neuron differentiation and calcium channel regulation; induced in mitogen-stimulated T cells	0.0272154	-0.10748	2.72222	0.52902	0.505381	0.159578	-0.48201
MIG-6	Mitogen-inducible gene 6, putative tumor suppressor expressed in a cell cycle dependent manner, activates c jun N terminal kinase (human MAPK10), may mediate ERBB2 signaling	0.0275522	0.315235	1.96078	0.278388	0.00976512	0.255739	0.628004
MMP1	Matrix metalloproteinase 1 (interstitial collagenase), a matrix metalloprotease that cleaves fibrillar collagen type I to gelatin and functions in collagen turnover in most tissues, may play a role in cartilage destruction in rheumatoid arthritis	0.0275522	2.80888	1.91546	0.81374	0.625697	0.196898	-0.0520057
PPIF	Peptidylprolyl isomerase F (Cyclophilin F), a putative mitochondrial protein that binds the immunosuppressant drug cyclosporin A	0.0277353	0.833465	1.52226	0.317777	0.0691232	-0.493976	-0.888216
I_932099	Protein with high similarity to human HNRPA1, which is a heterogeneous nuclear ribonucleoprotein that may function as an RNA carrier during export from the nucleus to the cytoplasm, contains an RNA recognition motif (RRM, RBD, or RNP) domain	0.0290417	-0.354687	-0.854524	-1.55156	-0.966449	-0.873882	-1.36653
KIAA0052	Protein with high similarity to S. cerevisiae Mtr4p, which is required for mRNA export from the nucleus, member of the DEAD or DEAH box ATP-dependent RNA helicase family, contains a helicase conserved C-terminal domain	0.0290417	-0.0570667	-0.866863	-0.68098	-0.445215	-0.332818	-0.233854
PRNP	Prion protein, a neuronal sialoglycoprotein that undergoes limited proteolysis to yield a protease-resistant peptide; PrPSc variant forms are associated with Creutzfeldt-Jakob disease and Kuru	0.0290417	1.3234	0.569644	-0.229288	-0.28893	-0.299124	-0.344274
PRODH	Proline oxidase (proline dehydrogenase), catalyzes the first step in the conversion of proline to glutamate; deficiency may be associated with type-I hyperprolinemia and psychiatric and behavioral disorders	0.0290417	-0.0296958	-0.205355	0.489342	0.437577	0.909547	1.25784
SID6-306	Protein with high similarity to inorganic pyrophosphatase (human PP), which catalyzes the hydrolysis of pyrophosphate to inorganic phosphate, member of the inorganic pyrophosphatase family	0.0313108	0.626781	0.459723	-0.667391	-0.492881	-0.384375	-0.131925
TFDP1	Transcription factor Dp-1 (transcription factor 1), heterodimer with E2F proteins transactivates genes required for G1/S-phase cell cycle progression, multifunctional target for factors such as retinoblastoma proteins (RB1, RBL1, RBL2) and p53 (Trp53)	0.0313108	-0.15003	-0.404132	-0.843892	-1.12308	-1.16834	-1.44302
UBE2C	Ubiquitin-conjugating enzyme E2C, protein that binds anaphase-promoting complex subunit 2 (APC2), which is part of a complex that has cyclin-selective ubiquitin ligase activity, degrades cyclin A and B, and controls cell cycle regulation	0.03212	0.130924	-0.45705	-1.31938	-1.58464	-1.88417	-3.041
I_966399	Protein with high similarity to zinc-finger protein (human ZNF10), which inhibits some components of RNA polymerase II and III transcription, contains fifteen C2H2 type zinc finger domains, which bind nucleic acids	0.0333158	0.0975341	1.51642	0.312591	0.0837296	0.169848	0.685529
ATF3	Activating transcription factor 3, binds cAMP responsive elements, able to activate or repress transcription, and may play a role in response to radiation; rat Atf3 possesses intrinsic oncogenic potential	0.0333544	2.32233	5.41655	3.34921	2.53628	2.41962	3.21107
IL8	Interleukin 8, a cytokine that plays a role in chemoattraction and activation of neutrophils, involved in immune and inflammatory responses	0.0333544	0.326533	2.03466	0.546154	-0.163499	-0.483993	-0.690951
PIG3	Member of the zinc-containing alcohol dehydrogenase family, has low similarity to zeta crystallin (human CRYZ), which is an enzyme with NADPH:quinone oxidoreductase activity that is involved in the detoxification response and may be important for vision	0.0333544	0.385772	1.36401	1.98246	2.03987	0.855187	2.92376
ZWINT	ZW10 interactor, a kinetochore protein with an extended coiled coil domain, interacts with ZW10 and may target it to the kinetochore at prometaphase, may have a role in centromere function	0.0348375	0.528315	0.330731	-0.354887	-0.762696	-1.32321	-2.52915
CDH4	Cadherin-4 (R-cadherin), a calcium-dependent, homophilic cell adhesion molecule of the cadherin family	0.0368929	-0.347878	-0.573686	-1.63411	-1.4854	-1.02198	-0.144168
MAP3K14	NF-kappaB-inducing kinase, serine/threonine protein kinase that is involved in signaling cascades common to receptors of the TNF/NGF family and to the interleukin-1 type-I receptor (IL1R1)	0.0368929	-0.236541	0.80427	0.0797149	-0.00647808	-0.0901367	0.370246
TOPK	PDZ-binding kinase, a serine-threonine kinase active during mitosis which binds PDZ domain-containing proteins, also activates p38 MAP kinase, may be involved in cell cycle regulation, lymphoid cell activation, and spermatogenesis	0.0368929	-0.148705	-0.293183	-1.07111	-1.28517	-1.73879	-3.73974
UBE2C	Ubiquitin-conjugating enzyme E2C, protein that binds anaphase-promoting complex subunit 2 (APC2), which is part of a complex that has cyclin-selective ubiquitin ligase activity, degrades cyclin A and B, and controls cell cycle regulation	0.0368929	0.127618	-0.370457	-1.41275	-1.6578	-2.08165	-2.9972
UBE2C	Ubiquitin-conjugating enzyme E2C, protein that binds anaphase-promoting complex subunit 2 (APC2), which is part of a complex that has cyclin-selective ubiquitin ligase activity, degrades cyclin A and B, and controls cell cycle regulation	0.0371294	0.109365	-0.251339	-1.43276	-1.62919	-1.91097	-3.08274
p100	EBNA-2 co-activator (100 kD), a coactivator of gene expression regulated by Epstein-Barr virus nuclear antigen 2 acidic domain, required for normal cell growth, binds TFIIE subunits GTF2E1 and GTF2E2, may bind single-stranded DNA	0.0380814	-0.0359718	-0.781271	-1.62167	-1.67184	-1.31855	-2.55944
GRN	Granulin, a cysteine-rich putative growth factor with multiple granulin repeats, has pleiotropic effects on epithelial cell growth	0.0381034	-0.148953	-0.106943	0.466319	0.473519	1.03505	0.305334
ANKT	Protein of unknown function, has high similarity to uncharacterized mouse AW547774	0.0383187	-0.43051	-0.541333	-0.92618	-1.02093	-1.51832	-2.96435
I_1201768	Protein of unknown function	0.0383187	1.16469	0.862541	0.995726	1.18323	1.53621	1.43632
I_929113	Protein with very strong similarity to ribonucleotide reductase induced by p53 (human p53R2), which is involved in the p53 (TP53) checkpoint for damaged DNA repair, member of the ribonucleotide reductase small subunit family	0.0383187	0.474173	1.60099	1.55259	1.45923	1.59145	2.05798
SLC21A8	Solute carrier family 21 member 8 (organic anion transporter 8), mediates the transport of bilirubin, thyroid hormones, and organic anions across the basolateral membrane, involved in the hepatobiliary elimination of organic anions	0.0383187	0.895192	0.207089	-0.713781	-0.567499	-0.306967	-0.350262
MCL1	Myeloid cell leukemia 1, an apoptosis inhibitor sharing sequence homology with Bcl-2 (BCL2), is upregulated by survival promoting ligands during cell differentiation; elevated expression is associated with poor prognosis of oligodendroglioma patients	0.0383261	-0.260571	2.0595	0.576954	0.485339	0.159852	0.132897
CAST	Calpastatin, inhibitor of the cysteine (thiol) protease calpain, involved in apoptosis, fertilization, and stress response, expression is downregulated in red blood cells of hypertensive patients and elevated in patients with acute lymphoblastic leukemia	0.0385714	0.4826	-0.470867	-1.31633	-1.23235	-0.666848	-0.952101
CCNA2	Cyclin A2, a member of the cyclin family of CDK regulatory subunits that binds CDK2 and CDC2 to promote cell cycle G1/S and G2/M phase transition; misregulation promotes aneuploidy and cancer	0.0385714	-0.637438	-0.964173	-1.55824	-1.25663	-1.03819	-1.69086
CDH2	Cadherin 2 type 1 (N-cadherin), a calcium-dependent glycoprotein that mediates cell-cell interactions, inhibits apoptosis, has a role in development and is likely involved in tumor metastasis	0.0385714	-0.01753	-0.348782	-1.16028	-1.47488	-1.22227	-0.555388
I_929737	Member of the tropomyosin family, which are contractile proteins	0.0385714	0.149207	-0.0080732	-0.675128	-0.626914	-0.800975	-1.18717
SLBP	Histone mRNA 3 stem-loop binding protein, has a novel RNA-binding domain and functions in histone pre-mRNA processing	0.0385714	-0.0540932	0.029658	-0.536054	-0.620961	-0.57659	-0.949214
YARS	Tyrosyl-tRNA synthetase, aminoacylates tyrosyl-tRNA with tyrosine for protein biosynthesis, secreted during apoptosis, cleaved into an IL8 ligand-like peptide and a chemotactic factor functionally similar to SCYE1	0.0385714	-0.0432041	0.118274	0.327126	0.816345	0.332675	0.545126
DTYMK	Deoxythymidylate kinase (dTMP kinase), phosphorylates dTMP to dTDP in dTTP biosynthesis, activity and transcript abundance peak in S phase, rate limiting for activating zidovudine (AZT)	0.0402929	-0.0994788	-0.113967	-0.790747	-0.836209	-1.39693	-2.60125
C21orf6	Chromosome 21 open reading frame 6, may be involved in limb development	0.0407	0.035346	0.0917004	0.753181	0.796607	0.56713	0.0937299
MIL1	MIL1 protein, induces apoptosis by its membrane-anchored C-terminal domain, does not interact with other pro-apoptotic or antiapoptotic proteins of the Bcl-2 family	0.0409902	-0.419029	0.474301	0.72037	0.702563	0.167196	0.430242
TYMS	Thymidylate synthetase, catalyzes the reductive methylation of dUMP to dTMP with concomitant conversion of 5,10-methylenetetrahydrofolate to dihydrofolate	0.0409902	0.0212882	0.283191	-0.23459	-0.24973	-0.890638	-1.54804
FLJ20036	Protein of unknown function	0.0415146	0.372549	2.56322	0.844402	0.54502	0.264503	0.148078
CES2	Carboxylesterase 2 (intestine and liver), a carboxylesterase enzyme that catalyzes the hydrolysis of the benzoyl group of cocaine and the acetyl group of heroin, may be involved in the degradation of heroin and cocaine	0.0415849	-0.232499	0.00128651	0.905282	0.988759	0.785673	0.428444
CXorf6	Protein of unknown function	0.0415849	-0.959337	-0.981514	-1.60173	-1.6946	-1.6751	-0.777402
MCM3	Minichromosome maintenance deficient 3, associates with the DNA polymerase alpha-primase complex, involved in the initiation of DNA replication, selectively degraded during apoptosis	0.0415849	-0.247388	-0.745031	-1.28993	-1.29122	-1.22034	-2.1617
TK1	Thymidine kinase 1, a cytosolic form of the enzyme that synthesizes thymidylate for DNA synthesis, and activates nucleoside analog antiviral and anticancer drugs	0.0423832	-0.409029	-0.0844847	-0.56787	-0.905352	-1.87386	-0.992523
C20orf42	Protein with high similarity to a region of MIG2, the expression of which is induced by mitogen	0.0427685	2.89235	0.840813	0.0726439	0.264398	0.162336	0.0544168
DFNA5	Deafness autosomal dominant 5, involved in hearing, contributes to etoposide resistance in melanoma cells; mutations in the DFNA5 gene cause non-syndromic hearing impairment	0.0431273	0.130591	0.782383	0.90863	1.05996	0.766726	1.43528
SARS	Seryl-tRNA synthetase, a class II aminoacyl tRNA synthetase, aminoacylates seryl-tRNA with serine for protein biosynthesis	0.0431273	-0.287442	0.523518	0.767717	1.05557	0.63985	1.15394
RAMP	RA-regulated nuclear matrix-associated protein, protein that may play a role in neuronal cell differentiation, possibly involved with the regulation of mitosis and cytokinesis	0.044036	-0.717267	0.273094	-0.123182	-0.133337	-0.57571	-1.71204
HNT	Neurotrimin, a member of the IgLON subfamily of immunoglobulins	0.0442301	0.40581	-0.383372	-1.27329	-1.00755	-0.626097	-1.57054
IFI16	Interferon gamma-inducible protein 16, a transcriptional repressor, can modulate the cell cycle, plays a role in myeloid cell differentiation, may be involved in autoimmune disease pathogenesis	0.0442301	0.105385	1.16725	1.24706	1.25065	0.737216	1.01401
CALB1	Calbindin 1, functions in vitamin D-dependent calcium-binding, may modulate intracellular calcium signaling in neurons	0.044425	0.863056	0.321743	-0.658851	-0.563126	-0.120613	0.706402
EDG1	Endothelial differentiation gene-1, a G protein-coupled receptor activated by sphingosine-1-phosphate, signals through Gi proteins and Rac, Ras and Rho signaling pathways, promotes cell adhesion, migration, and angiogenesis, inhibits apoptosis	0.044425	0.384509	1.60368	-0.00689014	-0.395682	-0.372212	-0.618612
EGR3	Early growth response 3, member of the Egr family of immediate early transcription factors, induced by light in the suprachiasmatic nucleus (SCN); deletion of murine Egr3 results in higher perinatal mortality and multiple muscle development disorders	0.044425	0.34561	3.11015	0.144958	0.127595	0.140579	-0.203596
HMG1	High mobility group protein 1, binds DNA with low specificity and induces DNA bending, activates and represses transcription, involved in the DNA damage response and mediates the toxicity of endotoxins; abundance is increased in septic patients	0.044425	-0.0449205	-0.208839	-0.614431	-1.04245	-1.16683	-1.49549
RRM1	Ribonucleotide reductase M1 subunit, may associate with either RRM2 (S-phase induced) or p53R2 (UV-induced) to yield a functional complex that reduces ribonucleotides to deoxyribonucleotides, a rate limiting step for DNA synthesis	0.044425	0.358816	0.107548	-0.479746	-0.734519	-0.944194	-1.62688
SEI1	Cyclin-dependent kinase 4-binding protein, interaction with CDK4 renders cyclin D1-CDK4 complex resistant to inhibition by p16INK4a (CDKN2A) during late G1 phase and sustains cell proliferation	0.044425	1.88919	2.04693	1.56883	1.89458	1.62887	0.904497
SFRS2	Serine-arginine-rich splicing factor 2, a pre-mRNA splicing factor that is involved in splice site selection and spliceosome assembly, contains an RNA recognition motif and serine-arginine-rich domain	0.044425	0.221739	0.280644	-1.02461	-1.22033	-1.11426	-1.31849
G8	G8 protein, a member of the major histocompatibility complex class III family; restriction fragment length polymorphisim within the corresponding gene may link to patients with celiac disease	0.0449008	0.341447	1.15884	1.1498	1.29482	1.10488	0.812798
TP53BPL	Protein of unknown function, has high similarity to uncharacterized mouse AW105885	0.0457967	0.645245	1.80677	0.441952	0.377831	0.320376	1.04935
UBE2C	Ubiquitin-conjugating enzyme E2C, protein that binds anaphase-promoting complex subunit 2 (APC2), which is part of a complex that has cyclin-selective ubiquitin ligase activity, degrades cyclin A and B, and controls cell cycle regulation	0.0457967	0.160453	-0.281822	-1.40352	-1.58098	-1.86707	-3.12136
MYC	V-myc avian myelocytomatosis viral oncogene homolog, transcription factor that activates or represses target gene expression, regulates cell proliferation and cell cycle progression; gene amplification is detected in several types of cancer	0.0458952	1.43025	2.62138	0.651543	0.372507	0.341439	0.191866
FLJ10803	Protein of unknown function	0.0460159	-0.477747	-0.15211	0.0650764	-0.168417	-0.396391	-0.140074
GABARAPL3	GABA(A) receptors associated protein like 3, putative tubulin binding protein that may be involved in intracellular protein transport	0.0460159	0.0044933	0.65528	1.15749	0.720396	0.978486	1.16079
SOX3	SRY box 3, putative transcription factor, member of the SYR related HMG box family, may be involved in the regulation of central nervous system development, exists as a tumor antigen in small cell lung cancer	0.0472362	0.150057	0.019776	-0.755618	-0.784329	-0.56901	-0.534395
C20orf97	Protein containing two protein kinase domains, has high similarity to phosphoprotein regulated by mitogenic pathways (human C8FW), which is a putative protein kinase that interacts with and may regulate 12-lipoxygenase (ALOX12)	0.0480547	0.183894	1.61357	1.37403	1.37301	0.72468	1.40201
ADK	Adenosine kinase, catalyzes conversion of adenosine to AMP and thereby regulates intracellular and extracellular concentration of adenosine, an effector molecule that regulates a variety of pharmaceutically important processes	0.0481126	0.272631	-0.561459	-1.57899	-0.972889	-0.735144	-1.64857
ADK	Adenosine kinase, catalyzes conversion of adenosine to AMP and thereby regulates intracellular and extracellular concentration of adenosine, an effector molecule that regulates a variety of pharmaceutically important processes	0.0481126	0.323429	-0.274032	-1.25839	-0.943786	-0.755871	-0.521488
BIRC5	Survivin, a member of the inhibitor of apoptosis protein family that is involved in G2-M transition and exit of the mitotic cell cycle; may play a role in oncogenesis	0.0481126	-0.703482	-0.664596	-1.34906	-1.49912	-1.98073	-3.54363
CDC2	Cell division cycle 2, cyclin-dependent protein kinase that binds B-type cyclins, regulates entry of mitosis and G2 to M-phase transition, promotes cell proliferation; implicated in Alzheimers disease through phosphorylation of amyloid beta and nucleolin	0.0481126	0.337488	0.0269311	-0.93386	-1.07726	-1.11618	-1.55675
CNR1	Central cannabinoid receptor 1, G protein-coupled receptor that signals through an inhibitory G protein, involved in cell death, cell proliferation, and short-term memory	0.0481126	-1.33854	-0.525614	-0.0759897	-0.209315	0.162903	0.703336
D2S448	Melanoma associated gene, a tumor antigen and possible peroxidase that may play a role in p53 (TP53) -dependent apoptosis and immune responses, a potential immunogenic peptide for cancer vaccination	0.0481126	-0.281873	-0.568492	-0.957631	-0.989812	-0.787021	-1.17473
DUSP5	Dual specificity phosphatase 5, member of a family of nuclear vaccinia H-1 (VH-1)-like protein tyrosine phosphatases, dephosphorylates and inactivates MAP kinase (MAPK3), expression is induced by mitogenic stimuli and heat shock	0.0481126	0.55275	2.64069	0.511058	0.412176	0.240843	0.015894
FEN1	Flap structure specific endonuclease 1, multifunctional endonuclease and exonuclease that has roles in DNA replication and repair; interaction with PCNA stimulates nuclease activity, may be involved in trinucleotide repeat expansion-related diseases	0.0481126	0.423854	0.875788	-0.816015	-1.09796	-1.07762	-2.09112
FLJ10604	Protein of unknown function, has high similarity to a region of S. cerevisiae Asf1p, which is a component of replication-coupling chromatin assembly factor (RCAF) that is a target of the Rad53p-dependent DNA damage response	0.0481126	-0.0914189	0.0578836	-0.603519	-0.920504	-1.25942	-1.4508
FUCA1	Alpha-L-fucosidase, a glycosylated lysosomal hydrolase that catalyzes the cleavage of a broad range of fucoglycoconjugates; altered serum activity is associated with the development of hepacellular carcinoma and colon cancer, mutation causes fucosidosis	0.0481126	0.0630913	0.70602	1.17863	1.09747	0.802142	1.58957
GA	Breast cell glutaminase (phosphate-activated glutaminase), involved in glutamine metabolism, overexpressed in some types of tumor	0.0481126	-0.124822	0.343284	1.25062	1.19328	1.23858	2.93448
GNPI	Glucosamine-6-phosphate deaminase (oscillin), catalyzes the conversion of glucosamine-6-phosphate to fructose-6-phosphate in glucosamine catabolism, may have a role in fertilization	0.0481126	0.399066	0.495443	0.842091	1.04875	0.566906	0.948208
H2BFB	H2B histone family member B, a component of nucleosomes, along with core histones H2A, H3, H4 and DNA	0.0481126	-0.144111	-0.263626	-0.690109	-0.18737	0.0850831	1.28523
I_928877	Protein of unknown function	0.0481126	0.238204	0.174797	0.668188	1.43782	1.60216	0.420625
LOXL2	Lysyl oxidase-like 2, scavenger receptor cysteine-rich family member, predicted to function in cellular senescence, cell adhesion, and play a role in the development of the placenta and early fetal membranes, upregulated in Werner syndrome fibroblasts	0.0481126	-0.375984	-0.718264	-1.10777	-1.50843	-1.43286	-1.79166
LOXL2	Lysyl oxidase-like 2, scavenger receptor cysteine-rich family member, predicted to function in cellular senescence, cell adhesion, and play a role in the development of the placenta and early fetal membranes, upregulated in Werner syndrome fibroblasts	0.0481126	-0.433377	-0.555825	-1.11265	-1.58428	-1.54462	-1.81305
PPP1R15A	Protein phosphatase 1 regulatory (inhibitor) subunit 15A (growth arrest and DNA damage inducible protein), involved in the induction of apoptosis in response to DNA damage, expression is induced by DNA damage or growth arrest	0.0481126	0.471709	2.38666	1.89993	1.90861	1.10193	1.29417
RAMP	RA-regulated nuclear matrix-associated protein, protein that may play a role in neuronal cell differentiation, possibly involved with the regulation of mitosis and cytokinesis	0.0481126	-0.879099	0.300908	-0.13732	-0.220885	-0.644033	-1.81497
RBM3	RNA binding motif protein 3, a member of the glycine-rich RNA binding protein family that may be involved in response to cold, and may activate transcription of late vaccinia virus genes	0.0481126	-0.278401	-0.249358	-0.755698	-0.999653	-1.20315	-2.27584
SFRS10	Splicing factor arginine serine rich 10, binds splicing enhancer elements and activates pre-mRNA splicing, may have a role in vascular disease	0.0481126	-0.0707752	-0.251993	-0.722921	-0.917744	-0.72193	-1.0851
TSSC3	Tumor suppressing subtransferable candidate 3, may play roles in apoptosis, cell proliferation, and kidney development, deficiency is common in Wilms tumor; corresponding gene is imprinted and retention of imprinting may contribute to tumor development	0.0481126	1.67507	1.49851	0.5579	0.326611	-0.134946	-0.373326
UHRF1	Nuclear protein 95, a DNA-binding protein expressed exclusively in highly proliferating tissues and cells; may be a phenotypic marker for cancerous tissues	0.0481126	-0.384093	-0.384851	-1.08548	-1.42242	-1.72345	-2.91456
USP1	Ubiquitin-specific protease 1, member of the ubiquitin-specific cysteine (thiol) protease family which removes ubiquitin from ubiquitin-conjugated proteins	0.0481126	0.327559	0.772317	-0.266976	-0.574054	-0.545626	-1.27162
I_957814	Protein of unknown function	0.0494064	-1.05816	-1.56987	-0.937877	-0.785426	-0.430244	-0.311156
I_963838	Member of the metallothionein family, which are cysteine-rich heavy metal binding proteins	0.0494064	-0.407598	-0.593891	-1.14715	-1.33267	-1.42782	-2.44658
MAGED1	Melanoma antigen family D 1, a novel member of the melanoma antigen family D that is expressed in many normal tissues, unlike other MAGE family members	0.0494064	-0.332455	-0.139891	0.460624	0.365366	0.503868	0.7533
UBE2C	Ubiquitin-conjugating enzyme E2C, protein that binds anaphase-promoting complex subunit 2 (APC2), which is part of a complex that has cyclin-selective ubiquitin ligase activity, degrades cyclin A and B, and controls cell cycle regulation	0.0494064	0.138431	-0.504627	-1.3842	-1.619	-1.96521	-2.91147

## Sheet: Filtered DBTRG_dataset 
Filtered DBTRG_dataset: the genes were selected according to a log2 (expression ratio) value above 1.5 at least in one of the six time-series data points. The data were ordered on the base of the "PVal FDR Adjusted" column.
			media [log2(RATIO_EXPn):-log2(RATIO_SWAPPEDn)]
GeneName	Description	PVal FDR Adjusted	media 2h	media 6h	media 16h	media 24h	media 48h	media 72h
CNK	Cytokine inducible kinase, a serine/threonine kinase of the polo family, may be involved in cell cycle regulation and mitosis, downregulated in squamous cell carcinoma and other tumor tissues	0.0167273	2.04518	4.2026	2.00274	1.67743	0.962962	1.76172
DDIT3	DNA damage inducible transcript 3, transcriptional regulator induced by cellular stress, involved in unfolded protein response, apoptosis, and control of cell proliferation following cellular stress; fusion gene associated with myxoid liposarcoma	0.0167273	-0.523189	3.30916	1.82006	2.02735	1.56939	2.74962
FDXR	Ferredoxin reductase, mitochondrial flavoprotein that mediates electron transport from NADPH to cytochrome P450scc	0.0167273	0.451383	1.53338	2.38791	2.65873	2.30928	2.57638
FLJ12484	Protein with high similarity to interferon-stimulated gene (20 kD) (human ISG20), which is an exonuclease with a bias for RNA over single-stranded DNA that may function in the IFN-mediated antiviral response, member of the exonuclease family	0.0167273	0.402113	2.30439	1.42988	1.15267	1.00754	0.781007
H2AFZ	H2A histone family Z, a replication-independent variant member of the histone H2A family that may be involved in DNA packaging in the nucleus	0.0167273	-0.102226	-0.0125354	-0.776432	-1.20176	-1.62233	-2.46456
KIAA0101	Protein of unknown function	0.0167273	0.61273	0.308926	-0.779497	-1.20182	-2.05871	-3.1701
LDHA	Lactate dehydrogenase muscle subunit, catalyzes the reversible NAD-dependent interconversion of pyruvate to L-lactate in glycolysis; mutations in the corresponding gene cause LDH-A deficiency	0.0167273	-0.349679	-0.408257	-1.20454	-1.50976	-1.82246	-2.68026
SAT	Spermidine/spermine N1-acetyltransferase, catalyzes the rate limiting step of polyamine catabolism, promotes polyamine homeostasis, involved in oxidative stress and heat shock responses, modulates tumorigenicity and sensitivity to some anticancer drugs	0.0167273	1.3171	2.99013	2.74951	2.5507	2.25124	2.82131
STMN1	Stathmin 1 (oncoprotein 18), a cytosolic phosphoprotein that is overexpressed in acute leukemia cells and associated with microtubule catastrophe (disassembly)	0.0167273	-0.625836	-0.445248	-0.644693	-1.16759	-1.91837	-3.35305
TP53INP1	Tumor protein p53 inducible nuclear protein 1, involved in DNA damage response and induction of apoptosis via p53 (TP53)	0.0167273	0.0556725	0.670874	1.47468	2.02948	1.81979	0.8789
DDB2	Damage-specific DNA-binding protein 2, small subunit of a complex that recognizes and binds damaged DNA and stimulates repair, activates transcription factor E2FI, interacts with TP53 and CUL4A; mutations are associated with xeroderma pigmentosum group E	0.01725	-0.17058	1.71652	1.64631	1.74931	1.29963	1.57098
DKFZp762E1312	Protein of unknown function	0.01725	-1.14831	-0.314199	-1.29403	-1.65063	-2.08131	-1.97025
EGR1	Early growth response 1, an early response protein that is a zinc finger transcription factor, expression is induced by a wide variety of proliferative and differentiative stimuli, may play a role in atherosclerosis and response to ionizing radiation	0.01725	0.768946	5.40082	1.95577	1.64168	1.42908	2.26363
EGR2	Early growth response 2, an immediate early zinc-finger transcription factor involved in brain development; mutation of the corresponding gene is associated with congenital hypomyelinating neuropathy and type 1 Charcot-Marie-Tooth disease	0.01725	1.02727	3.70442	0.702713	0.311144	0.259669	0.630016
HSPC132	Protein of unknown function, has high similarity to uncharacterized S. pombe Spbc119.18p	0.01725	0.717721	2.15695	1.70045	1.78685	1.37483	1.69675
HSPC150	Protein with high similarity to S. cerevisiae Ubc13p, which is a ubiquitin-conjugating (E2) enzyme involved in the S. cerevisiae Rad6 dependent post-replicative repair pathway, member of the ubiquitin-conjugating enzyme (E2) family	0.01725	-0.0233281	-0.11642	-0.69679	-1.06653	-1.81076	-2.62098
KLF5	Kruppel-like factor 5 (intestinal), a zinc finger transcription factor, expression in aortic smooth muscle cells increases in primary lesions and may indicate risk for restenosis	0.01725	-0.170483	3.06546	1.4959	1.64407	0.78367	1.69902
LOC85028	Protein of unknown function	0.01725	0.438161	2.83591	2.1401	1.96792	1.28089	1.79397
MGC16386	Protein of unknown function	0.01725	0.418667	0.812249	-0.377193	-0.780709	-1.32154	-3.37496
PRC1	Protein regulator of cytokinesis 1, associates with the mitotic spindle and is required for cytokinesis but not nuclear division, may function in spindle elongation, a substrate for phosphorylation by many cyclin dependent kinases	0.01725	-0.327108	-0.901918	-1.62247	-2.03533	-2.3262	-3.63687
TIGA1	Protein of unknown function	0.01725	0.161605	2.22702	2.11186	2.04485	1.41652	1.87198
TM4SF3	Transmembrane 4 superfamily member 3 (tumor-associated antigen CO-029), a member of a family of cell surface antigens that includes ME491 (CD63) and CD37, acts as a tumor antigen, upregulated in hepatocellular carcinoma	0.01725	0.502938	0.49327	1.11957	1.08325	2.02167	3.30795
ESM1	Endothelial cell-specific molecule 1, a cysteine-rich secreted protein, may participate in vascular endothelial function and play a role in local inflammation by modulating endothelial cell-leukocyte interactions	0.0180597	3.13007	3.37291	2.10242	1.60066	0.433459	0.57646
RRM2	Ribonucleotide reductase subunit M2, associates with RRM1 to yield an enzyme that reduces ribonucleotides to deoxyribonucleotides, a rate limiting enzyme for DNA synthesis; overexpression is associated with hydroxyurea resistance	0.0195526	0.283735	-0.0162466	-1.0397	-1.24475	-1.82415	-2.25522
MD-2	MD-2 protein, part of a lipopolysaccharide receptor complex, contributes to lipopolysaccharide and Toll-like receptor 4 (Tlr4) signaling, may play a role in the cellular defense response	0.0213902	0.0437696	0.00715281	0.577095	0.721693	0.990787	1.52207
MCM2	Mini chromosome maintenance deficient 2, binds chromatin and appears to regulate the onset of DNA replication, inhibits the helicase activity of the MCM 4,6,7 complex; corresponding gene may serve as a marker of cellular proliferation for prostate cancer	0.0221905	-0.0270622	-0.0687083	-0.476367	-0.81092	-1.3562	-1.99385
AREG	Amphiregulin (schwannoma-derived growth factor), an epidermal growth factor receptor ligand, induces proliferation of epithelial cells and psoriatic lesions; upregulated in mammary cancers, cervical carcinomas and cells exposed to Helicobacter pylori	0.0239796	1.07707	2.5307	2.29425	2.27851	2.23215	3.33848
ID1	Inhibitor of DNA binding 1, transcriptional corepressor that inhibits helix-loop-helix transcription factors via a dominant-negative mechanism resulting in increased cell growth, inhibition of cellular differentiation, and oncogenic cell characteristics	0.0239796	0.692401	-0.852247	-1.58226	-1.24548	-1.07147	-1.20515
MCM7	Minichromosome maintenance deficient 7, forms a DNA dependent ATP dependent DNA helicase with MCM4 and MCM6, dissociates from replicated chromatin, likely to be involved in DNA replication	0.0239796	0.0228848	0.0326174	-0.541958	-0.56371	-1.19441	-1.68956
TIEG	TGFB inducible early growth response, a transcription factor with zinc-finger and SH3 domains; induces apoptosis in pancreatic cells	0.0239796	0.933703	2.9246	0.804307	0.459765	0.49446	1.3301
RGS2	Regulator of G protein signaling 2, acts as a GTPase-activating protein (GAP) to attenuate G protein signaling activity, active towards Gq-G11 alpha subunits, inhibits stimulation of R-type calcium channels by m1 muscarinic receptors (CHRM1)	0.02528	0.673169	2.05942	1.20686	0.962023	0.904109	1.73433
CDC45L	Cell division cycle 45 like, associates with ORC2L, MCM7, and POLA2, predicted to be involved in the initiation of DNA replication; corresponding gene is located in a chromosomal region frequently deleted in DiGeorge syndrome	0.0256274	0.809223	0.127546	-0.820453	-0.970025	-1.30999	-2.04634
KNSL6	Mitotic centromere-associated kinesin (kinesin-like 6), a member of the kinesin family of microtubule-associated motor proteins involved in mitosis; interacts with kinetochore protein CENPH	0.0259231	-0.318457	-0.0541558	-0.344926	-0.452611	-1.28024	-1.69132
CDKN1A	Cyclin-dependent kinase inhibitor 1A (p21, CIP1, WAF1), induced by the p53 (TP53) tumor suppressor, involved in the DNA damage response and repair, cell cycle control, and apoptosis; implicated in several types of cancer and metastasis of colon carcinoma	0.0261509	0.999776	2.69982	2.06498	2.3047	2.34572	2.86562
EDIL3	EGF-like repeats and discoidin I-like domains 3, may be a ligand for the alpha5beta3 integrin receptor, may promote endothelial cell attachment and migration, may be involved in vascular morphogenesis or remodeling	0.0267031	1.24522	0.815331	0.0302267	-0.624902	-0.704597	-1.87651
GADD45A	DNA damage inducible transcript 1, a DNA damage-inducible protein that is a downstream target of p53 (TP53) and is involved in DNA repair, cell cycle arrest, and inhibition of cell growth; interacts with PCNA, CDC2 and p21 (CDKN1A)	0.0267031	0.950064	3.77413	2.62575	2.49739	2.19834	3.18951
HMGIY	High mobility group isoforms I and Y, nonhistone architectural chromosomal protein, binds to the minor groove of AT rich DNA, regulates expression of multiple genes, controls adipocyte homeostasis, the corresponding gene is mutated in several cancers	0.0267031	0.081021	-0.0194901	-0.446013	-0.485059	-1.52004	-2.16118
JAG1	Jagged 1, a ligand for the Notch receptor that may control cell fate determination, proliferation, and differentiation during development and hematopoiesis; alterations of corresponding gene cause Alagille syndrome and familial Tetralogy of Fallot	0.0267031	1.4489	2.25376	0.748795	0.260503	0.180226	0.426598
KPNA2	Karyopherin alpha 2 (importin alpha 1), subunit of the NLS (nuclear localization signal) receptor, binds to the NLS and plays a role in nuclear docking and import of proteins into the nucleus, may facilitate entrance of Epstein-Barr virus into the nucleus	0.0267031	-0.372148	-0.856642	-1.4186	-1.65419	-1.67412	-2.48717
MMP10	Matrix metalloproteinase 10 (stromelysin 2), catalyzes the activation of other matrix metalloproteases, involved in degradation of the extracellular matrix, may play a role in tumor cell invasion; mRNA is overexpressed in diabetic retinopathy corneas	0.0267031	0.877495	1.98479	1.4451	1.02921	0.41395	0.0671812
SPOCK	Testican, a proteoglycan that contains an osteonectin (SPARC)-like domain, a Kazal-like motif, and a CWCV domain, expressed in seminal plasma; may have a role in cell proliferation and cell adhesion	0.0267031	0.936203	0.385331	-0.115064	-0.425448	-0.801092	-2.28087
TXNIP	Vitamin D-3 upregulated protein-1, binds to and inhibits the activity of thioredoxin, and may thereby contribute to cellular redox mechanisms associated with myeloid and macrophage differentiation	0.0267031	0.493913	2.00236	1.02404	0.884884	1.30791	2.56757
GEM	Gene expressed in mitogen-stimulated T cells, binds GTP, calmodulin, microtubules, and the kinesin-like protein KIF9, may be involved in cell shape control, neuron differentiation and calcium channel regulation; induced in mitogen-stimulated T cells	0.0272154	-0.10748	2.72222	0.52902	0.505381	0.159578	-0.48201
MIG-6	Mitogen-inducible gene 6, putative tumor suppressor expressed in a cell cycle dependent manner, activates c jun N terminal kinase (human MAPK10), may mediate ERBB2 signaling	0.0275522	0.315235	1.96078	0.278388	0.00976512	0.255739	0.628004
MMP1	Matrix metalloproteinase 1 (interstitial collagenase), a matrix metalloprotease that cleaves fibrillar collagen type I to gelatin and functions in collagen turnover in most tissues, may play a role in cartilage destruction in rheumatoid arthritis	0.0275522	2.80888	1.91546	0.81374	0.625697	0.196898	-0.0520057
CCNA2	Cyclin A2, a member of the cyclin family of CDK regulatory subunits that binds CDK2 and CDC2 to promote cell cycle G1/S and G2/M phase transition; misregulation promotes aneuploidy and cancer	0.0276493	-0.714183	-1.01039	-1.65309	-1.29374	-1.1303	-1.87575
PPIF	Peptidylprolyl isomerase F (Cyclophilin F), a putative mitochondrial protein that binds the immunosuppressant drug cyclosporin A	0.0277353	0.833465	1.52226	0.317777	0.0691232	-0.493976	-0.888216
I_932099	Protein with high similarity to human HNRPA1, which is a heterogeneous nuclear ribonucleoprotein that may function as an RNA carrier during export from the nucleus to the cytoplasm, contains an RNA recognition motif (RRM, RBD, or RNP) domain	0.0290417	-0.354687	-0.854524	-1.55156	-0.966449	-0.873882	-1.36653
I_966399	Protein with high similarity to zinc-finger protein (human ZNF10), which inhibits some components of RNA polymerase II and III transcription, contains fifteen C2H2 type zinc finger domains, which bind nucleic acids	0.0333158	0.0975341	1.51642	0.312591	0.0837296	0.169848	0.685529
ATF3	Activating transcription factor 3, binds cAMP responsive elements, able to activate or repress transcription, and may play a role in response to radiation; rat Atf3 possesses intrinsic oncogenic potential	0.0333544	2.32233	5.41655	3.34921	2.53628	2.41962	3.21107
IL8	Interleukin 8, a cytokine that plays a role in chemoattraction and activation of neutrophils, involved in immune and inflammatory responses	0.0333544	0.326533	2.03466	0.546154	-0.163499	-0.483993	-0.690951
PIG3	Member of the zinc-containing alcohol dehydrogenase family, has low similarity to zeta crystallin (human CRYZ), which is an enzyme with NADPH:quinone oxidoreductase activity that is involved in the detoxification response and may be important for vision	0.0333544	0.385772	1.36401	1.98246	2.03987	0.855187	2.92376
ZWINT	ZW10 interactor, a kinetochore protein with an extended coiled coil domain, interacts with ZW10 and may target it to the kinetochore at prometaphase, may have a role in centromere function	0.0348375	0.528315	0.330731	-0.354887	-0.762696	-1.32321	-2.52915
CDH4	Cadherin-4 (R-cadherin), a calcium-dependent, homophilic cell adhesion molecule of the cadherin family	0.0368929	-0.347878	-0.573686	-1.63411	-1.4854	-1.02198	-0.144168
TOPK	PDZ-binding kinase, a serine-threonine kinase active during mitosis which binds PDZ domain-containing proteins, also activates p38 MAP kinase, may be involved in cell cycle regulation, lymphoid cell activation, and spermatogenesis	0.0368929	-0.148705	-0.293183	-1.07111	-1.28517	-1.73879	-3.73974
UBE2C	Ubiquitin-conjugating enzyme E2C, protein that binds anaphase-promoting complex subunit 2 (APC2), which is part of a complex that has cyclin-selective ubiquitin ligase activity, degrades cyclin A and B, and controls cell cycle regulation	0.0370593	0.127483	-0.264714	-1.2418	-1.49535	-1.86582	-2.96418
p100	EBNA-2 co-activator (100 kD), a coactivator of gene expression regulated by Epstein-Barr virus nuclear antigen 2 acidic domain, required for normal cell growth, binds TFIIE subunits GTF2E1 and GTF2E2, may bind single-stranded DNA	0.0380814	-0.0359718	-0.781271	-1.62167	-1.67184	-1.31855	-2.55944
ANKT	Protein of unknown function, has high similarity to uncharacterized mouse AW547774	0.0383187	-0.43051	-0.541333	-0.92618	-1.02093	-1.51832	-2.96435
I_1201768	Protein of unknown function	0.0383187	1.16469	0.862541	0.995726	1.18323	1.53621	1.43632
I_929113	Protein with very strong similarity to ribonucleotide reductase induced by p53 (human p53R2), which is involved in the p53 (TP53) checkpoint for damaged DNA repair, member of the ribonucleotide reductase small subunit family	0.0383187	0.474173	1.60099	1.55259	1.45923	1.59145	2.05798
MCL1	Myeloid cell leukemia 1, an apoptosis inhibitor sharing sequence homology with Bcl-2 (BCL2), is upregulated by survival promoting ligands during cell differentiation; elevated expression is associated with poor prognosis of oligodendroglioma patients	0.0383261	-0.260571	2.0595	0.576954	0.485339	0.159852	0.132897
DTYMK	Deoxythymidylate kinase (dTMP kinase), phosphorylates dTMP to dTDP in dTTP biosynthesis, activity and transcript abundance peak in S phase, rate limiting for activating zidovudine (AZT)	0.0402929	-0.0994788	-0.113967	-0.790747	-0.836209	-1.39693	-2.60125
TYMS	Thymidylate synthetase, catalyzes the reductive methylation of dUMP to dTMP with concomitant conversion of 5,10-methylenetetrahydrofolate to dihydrofolate	0.0409902	0.0212882	0.283191	-0.23459	-0.24973	-0.890638	-1.54804
FLJ20036	Protein of unknown function	0.0415146	0.372549	2.56322	0.844402	0.54502	0.264503	0.148078
CXorf6	Protein of unknown function	0.0415849	-0.959337	-0.981514	-1.60173	-1.6946	-1.6751	-0.777402
MCM3	Minichromosome maintenance deficient 3, associates with the DNA polymerase alpha-primase complex, involved in the initiation of DNA replication, selectively degraded during apoptosis	0.0415849	-0.247388	-0.745031	-1.28993	-1.29122	-1.22034	-2.1617
TK1	Thymidine kinase 1, a cytosolic form of the enzyme that synthesizes thymidylate for DNA synthesis, and activates nucleoside analog antiviral and anticancer drugs	0.0423832	-0.409029	-0.0844847	-0.56787	-0.905352	-1.87386	-0.992523
C20orf42	Protein with high similarity to a region of MIG2, the expression of which is induced by mitogen	0.0427685	2.89235	0.840813	0.0726439	0.264398	0.162336	0.0544168
HNT	Neurotrimin, a member of the IgLON subfamily of immunoglobulins	0.0442301	0.40581	-0.383372	-1.27329	-1.00755	-0.626097	-1.57054
EDG1	Endothelial differentiation gene-1, a G protein-coupled receptor activated by sphingosine-1-phosphate, signals through Gi proteins and Rac, Ras and Rho signaling pathways, promotes cell adhesion, migration, and angiogenesis, inhibits apoptosis	0.044425	0.384509	1.60368	-0.00689014	-0.395682	-0.372212	-0.618612
EGR3	Early growth response 3, member of the Egr family of immediate early transcription factors, induced by light in the suprachiasmatic nucleus (SCN); deletion of murine Egr3 results in higher perinatal mortality and multiple muscle development disorders	0.044425	0.34561	3.11015	0.144958	0.127595	0.140579	-0.203596
RRM1	Ribonucleotide reductase M1 subunit, may associate with either RRM2 (S-phase induced) or p53R2 (UV-induced) to yield a functional complex that reduces ribonucleotides to deoxyribonucleotides, a rate limiting step for DNA synthesis	0.044425	0.358816	0.107548	-0.479746	-0.734519	-0.944194	-1.62688
SEI1	Cyclin-dependent kinase 4-binding protein, interaction with CDK4 renders cyclin D1-CDK4 complex resistant to inhibition by p16INK4a (CDKN2A) during late G1 phase and sustains cell proliferation	0.044425	1.88919	2.04693	1.56883	1.89458	1.62887	0.904497
TP53BPL	Protein of unknown function, has high similarity to uncharacterized mouse AW105885	0.0457967	0.645245	1.80677	0.441952	0.377831	0.320376	1.04935
MYC	V-myc avian myelocytomatosis viral oncogene homolog, transcription factor that activates or represses target gene expression, regulates cell proliferation and cell cycle progression; gene amplification is detected in several types of cancer	0.0458952	1.43025	2.62138	0.651543	0.372507	0.341439	0.191866
RAMP	RA-regulated nuclear matrix-associated protein, protein that may play a role in neuronal cell differentiation, possibly involved with the regulation of mitosis and cytokinesis	0.0460743	-0.798183	0.287001	-0.130251	-0.177111	-0.609872	-1.7635
C20orf97	Protein containing two protein kinase domains, has high similarity to phosphoprotein regulated by mitogenic pathways (human C8FW), which is a putative protein kinase that interacts with and may regulate 12-lipoxygenase (ALOX12)	0.0480547	0.183894	1.61357	1.37403	1.37301	0.72468	1.40201
ADK	Adenosine kinase, catalyzes conversion of adenosine to AMP and thereby regulates intracellular and extracellular concentration of adenosine, an effector molecule that regulates a variety of pharmaceutically important processes	0.0481126	0.272631	-0.561459	-1.57899	-0.972889	-0.735144	-1.64857
BIRC5	Survivin, a member of the inhibitor of apoptosis protein family that is involved in G2-M transition and exit of the mitotic cell cycle; may play a role in oncogenesis	0.0481126	-0.703482	-0.664596	-1.34906	-1.49912	-1.98073	-3.54363
CDC2	Cell division cycle 2, cyclin-dependent protein kinase that binds B-type cyclins, regulates entry of mitosis and G2 to M-phase transition, promotes cell proliferation; implicated in Alzheimers disease through phosphorylation of amyloid beta and nucleolin	0.0481126	0.337488	0.0269311	-0.93386	-1.07726	-1.11618	-1.55675
DUSP5	Dual specificity phosphatase 5, member of a family of nuclear vaccinia H-1 (VH-1)-like protein tyrosine phosphatases, dephosphorylates and inactivates MAP kinase (MAPK3), expression is induced by mitogenic stimuli and heat shock	0.0481126	0.55275	2.64069	0.511058	0.412176	0.240843	0.015894
FEN1	Flap structure specific endonuclease 1, multifunctional endonuclease and exonuclease that has roles in DNA replication and repair; interaction with PCNA stimulates nuclease activity, may be involved in trinucleotide repeat expansion-related diseases	0.0481126	0.423854	0.875788	-0.816015	-1.09796	-1.07762	-2.09112
FUCA1	Alpha-L-fucosidase, a glycosylated lysosomal hydrolase that catalyzes the cleavage of a broad range of fucoglycoconjugates; altered serum activity is associated with the development of hepacellular carcinoma and colon cancer, mutation causes fucosidosis	0.0481126	0.0630913	0.70602	1.17863	1.09747	0.802142	1.58957
GA	Breast cell glutaminase (phosphate-activated glutaminase), involved in glutamine metabolism, overexpressed in some types of tumor	0.0481126	-0.124822	0.343284	1.25062	1.19328	1.23858	2.93448
I_928877	Protein of unknown function	0.0481126	0.238204	0.174797	0.668188	1.43782	1.60216	0.420625
LOXL2	Lysyl oxidase-like 2, scavenger receptor cysteine-rich family member, predicted to function in cellular senescence, cell adhesion, and play a role in the development of the placenta and early fetal membranes, upregulated in Werner syndrome fibroblasts	0.0481126	-0.40468	-0.637045	-1.11021	-1.54635	-1.48874	-1.80235
PPP1R15A	Protein phosphatase 1 regulatory (inhibitor) subunit 15A (growth arrest and DNA damage inducible protein), involved in the induction of apoptosis in response to DNA damage, expression is induced by DNA damage or growth arrest	0.0481126	0.471709	2.38666	1.89993	1.90861	1.10193	1.29417
RBM3	RNA binding motif protein 3, a member of the glycine-rich RNA binding protein family that may be involved in response to cold, and may activate transcription of late vaccinia virus genes	0.0481126	-0.278401	-0.249358	-0.755698	-0.999653	-1.20315	-2.27584
TSSC3	Tumor suppressing subtransferable candidate 3, may play roles in apoptosis, cell proliferation, and kidney development, deficiency is common in Wilms tumor; corresponding gene is imprinted and retention of imprinting may contribute to tumor development	0.0481126	1.67507	1.49851	0.5579	0.326611	-0.134946	-0.373326
UHRF1	Nuclear protein 95, a DNA-binding protein expressed exclusively in highly proliferating tissues and cells; may be a phenotypic marker for cancerous tissues	0.0481126	-0.384093	-0.384851	-1.08548	-1.42242	-1.72345	-2.91456
I_957814	Protein of unknown function	0.0494064	-1.05816	-1.56987	-0.937877	-0.785426	-0.430244	-0.311156
I_963838	Member of the metallothionein family, which are cysteine-rich heavy metal binding proteins	0.0494064	-0.407598	-0.593891	-1.14715	-1.33267	-1.42782	-2.44658
